# Supplementary material for: N-Butyl-4-methyl-6-phenyl­pyrimidin-2-amine
Source: Acta Crystallogr Sect E Struct Rep Online. 2010 Mar 20;66(Pt 4):o866. doi: 10.1107/S1600536810009384 (PMC2984044; doi:10.1107/S1600536810009384)
Supplement: Supplementary file 2 [file e-66-0o866-Isup2.hkl]

# 
# h,k,l, Fc-squared, Fo-squared, sigma(Fo-squared) and status flag 
# 
data_I
_shelx_title ' mo_fs106a_0m in P21/c (100K)' 
_shelx_refln_list_code          4 
_shelx_F_calc_maximum      139.11 
_exptl_crystal_F_000       520.00 
_reflns_d_resolution_high  0.7103 
 
loop_ 
 _symmetry_equiv_pos_as_xyz 
 'x, y, z' 
 '-x, y+1/2, -z+1/2' 
 '-x, -y, -z' 
 'x, -y-1/2, z-1/2' 
 
_cell_length_a    13.4828 
_cell_length_b     5.1618 
_cell_length_c    22.8462 
_cell_angle_alpha  90.000 
_cell_angle_beta  123.863 
_cell_angle_gamma  90.000 
 
_shelx_F_squared_multiplier     1.000 
 
loop_ 
 _refln_index_h 
 _refln_index_k 
 _refln_index_l 
 _refln_F_squared_calc 
 _refln_F_squared_meas 
 _refln_F_squared_sigma 
 _refln_observed_status 
   3   0   0     3681.17     3854.28    105.83 o 
   4   0   0     1123.67     1231.78     34.44 o 
   5   0   0     1197.76     1278.64     35.99 o 
   6   0   0      803.56      863.45     19.72 o 
   7   0   0        0.16        0.48      1.08 o 
   8   0   0      103.11      104.59      4.70 o 
   9   0   0       21.01       20.35      2.76 o 
  10   0   0        0.73        1.40      2.08 o 
  11   0   0        0.01       -1.12      2.25 o 
  12   0   0     3397.37     3314.39     94.21 o 
  13   0   0        5.95       10.23      3.27 o 
  14   0   0       24.15       18.06      3.94 o 
  15   0   0       26.46       17.80      4.17 o 
   1   1   0     3701.10     4048.90     55.59 o 
   2   1   0     1188.48     1205.84     17.05 o 
   3   1   0      271.51      296.35      4.38 o 
   4   1   0      138.84      141.82      2.49 o 
   5   1   0      875.83      892.90     10.49 o 
   6   1   0      460.12      458.26      5.61 o 
   7   1   0      431.25      433.89     17.36 o 
   8   1   0        4.10        6.15      0.62 o 
   9   1   0       33.62       35.90      2.39 o 
  10   1   0        0.20       -1.34      1.34 o 
  11   1   0      144.85      145.28      9.68 o 
  12   1   0       10.37       17.90      5.37 o 
  13   1   0      238.12      252.51      7.65 o 
  14   1   0       54.56       52.79      4.97 o 
  15   1   0        4.84        4.00      2.35 o 
   0   2   0       77.32       83.61      3.09 o 
   1   2   0       78.55       84.80      1.76 o 
   2   2   0       37.11       41.01      1.25 o 
   3   2   0     1375.55     1580.11     26.57 o 
   4   2   0      334.11      423.24      6.15 o 
   5   2   0        0.00       -0.64      0.64 o 
   6   2   0      217.27      215.22      3.65 o 
   7   2   0        0.55        0.03      0.58 o 
   8   2   0      155.67      161.57      3.21 o 
   9   2   0        0.00       -0.17      0.72 o 
  10   2   0        1.15        0.03      1.06 o 
  11   2   0       13.29       18.74      4.77 o 
  12   2   0       10.34        9.41      2.12 o 
  13   2   0       80.33       89.05      4.36 o 
  14   2   0        0.48       -1.19      2.05 o 
  15   2   0       67.83       77.42      5.04 o 
   1   3   0      147.04      175.80      2.90 o 
   2   3   0      212.83      251.74      3.45 o 
   3   3   0      254.17      279.91      5.13 o 
   4   3   0        0.91       -0.42      0.67 o 
   5   3   0        0.70       -0.96      0.96 o 
   6   3   0      274.68      278.14      6.32 o 
   7   3   0       13.33       11.94      1.40 o 
   8   3   0       54.67       73.31      2.53 o 
   9   3   0       17.59       15.60      1.51 o 
  10   3   0      114.56      124.87      3.26 o 
  11   3   0      111.32      107.31      2.69 o 
  12   3   0        0.26        1.10      1.39 o 
  13   3   0        0.26       -0.95      2.13 o 
  14   3   0       19.08       16.82      3.24 o 
   0   4   0      257.29      269.21      6.63 o 
   1   4   0       10.13       15.41      1.49 o 
   2   4   0        0.03       -0.40      1.15 o 
   3   4   0        2.18        2.75      1.12 o 
   4   4   0       64.91       60.93      1.94 o 
   5   4   0      430.35      425.25      8.63 o 
   6   4   0        0.55        0.30      1.43 o 
   7   4   0      752.64      668.61     17.33 o 
   8   4   0        3.03        2.19      1.38 o 
   9   4   0        1.32        3.67      1.39 o 
  10   4   0       51.09       47.10      2.59 o 
  11   4   0        7.20        6.12      1.50 o 
  12   4   0       60.02       71.28      2.65 o 
  13   4   0        4.06        4.43      1.83 o 
   1   5   0       61.27       63.28      3.15 o 
   2   5   0      239.30      239.45      5.64 o 
   3   5   0       30.56       37.46      2.47 o 
   4   5   0        0.01       -1.17      1.17 o 
   5   5   0        5.25        4.18      2.09 o 
   6   5   0      354.88      313.48      9.88 o 
   7   5   0        0.08        0.50      2.09 o 
   8   5   0       11.55        9.87      2.54 o 
   9   5   0       14.00       25.83      2.66 o 
  10   5   0       23.66       25.87      2.95 o 
  11   5   0        5.40        3.99      6.37 o 
   0   6   0      200.45      216.14      8.32 o 
   1   6   0      235.84      234.19      6.07 o 
   2   6   0       28.58       30.35      3.00 o 
   3   6   0      102.93      111.75      5.15 o 
   4   6   0      121.05      109.36      3.97 o 
   5   6   0        7.24        6.71      3.24 o 
   6   6   0       15.10       12.73      3.17 o 
   7   6   0        0.76        0.47      2.59 o 
   8   6   0       27.98       39.36      4.29 o 
   1   7   0       15.61       13.79      4.40 o 
   2   7   0       62.74       59.92      4.56 o 
   3   7   0       54.54       59.29      3.79 o 
   4   7   0      137.59      123.16      9.94 o 
 -15   1   1        1.75        5.76      2.43 o 
 -14   1   1      265.92      281.30      8.52 o 
 -13   1   1       54.17       52.00      3.63 o 
 -12   1   1      106.17       99.68      4.29 o 
 -11   1   1      166.44      170.84      5.53 o 
 -10   1   1      197.95      192.49      5.72 o 
  -9   1   1       13.31       20.88      1.21 o 
  -8   1   1       20.00       20.34      1.03 o 
  -7   1   1        0.11        0.45      0.35 o 
  -6   1   1      140.13      177.48      2.22 o 
  -5   1   1      159.60      163.75      2.08 o 
  -4   1   1       30.58       44.61      1.18 o 
  -3   1   1       68.54       78.10      1.84 o 
  -2   1   1     5200.19     5503.23     67.65 o 
  -1   1   1      300.34      299.37      3.80 o 
   0   1   1     2609.97     2839.30     34.98 o 
   1   1   1     1259.58     1254.43     15.63 o 
   2   1   1     2544.54     2577.18     35.81 o 
   3   1   1     1772.87     1933.39     44.57 o 
   4   1   1        8.07        8.50      0.96 o 
   5   1   1      154.28      177.39      2.54 o 
   6   1   1       49.66       55.48      1.84 o 
   7   1   1      228.54      232.74      5.25 o 
   8   1   1      504.32      518.98     10.80 o 
   9   1   1       48.86       59.62      2.15 o 
  10   1   1      582.37      597.03     13.52 o 
  11   1   1       25.87       16.41      2.15 o 
  12   1   1        9.66       10.46      2.10 o 
  13   1   1       41.85       52.77      3.58 o 
  14   1   1       12.52        8.99      3.25 o 
  15   1   1       38.21       39.37      3.64 o 
 -15   2   1       99.01      101.00     12.50 o 
 -14   2   1       13.40       12.76      3.19 o 
 -13   2   1       16.56       16.95      2.56 o 
 -12   2   1       18.05       20.95      2.93 o 
 -11   2   1        0.33        2.11      1.14 o 
 -10   2   1       57.23       65.72      3.07 o 
  -9   2   1      331.58      300.74      5.29 o 
  -8   2   1       10.93        7.45      0.84 o 
  -7   2   1        2.95        1.37      0.62 o 
  -6   2   1       12.27       16.61      0.87 o 
  -5   2   1     1351.75     1506.95     19.47 o 
  -4   2   1        3.65        6.13      1.03 o 
  -3   2   1     1643.04     1905.73     22.03 o 
  -2   2   1     1611.52     1802.29     19.34 o 
  -1   2   1      297.92      304.87      4.40 o 
   0   2   1      135.37      124.95      2.24 o 
   1   2   1      268.95      270.97      3.58 o 
   2   2   1      180.02      209.77      2.86 o 
   3   2   1     1607.36     1772.18     25.34 o 
   4   2   1      133.37      130.72      2.51 o 
   5   2   1      251.67      270.70      3.95 o 
   6   2   1       70.05       70.73      1.90 o 
   7   2   1      348.23      373.42      5.92 o 
   8   2   1       38.87       38.52      1.55 o 
   9   2   1      708.26      678.64     12.22 o 
  10   2   1       70.84       70.82      2.40 o 
  11   2   1        0.01        2.69      4.03 o 
  12   2   1        1.62        2.61      1.87 o 
  13   2   1       20.30       17.40      3.95 o 
  14   2   1       13.97       14.18      3.63 o 
 -14   3   1        0.08       -1.34      2.29 o 
 -13   3   1       35.57       38.75      4.85 o 
 -12   3   1       78.29       98.51      3.66 o 
 -11   3   1      212.35      205.09      4.38 o 
 -10   3   1       39.72       37.30      2.05 o 
  -9   3   1       22.61       27.71      1.84 o 
  -8   3   1        4.91        2.11      1.12 o 
  -7   3   1       15.81       24.49      1.75 o 
  -6   3   1      166.57      152.98      3.89 o 
  -5   3   1        5.05        9.37      1.70 o 
  -4   3   1        1.32        2.13      0.71 o 
  -3   3   1      204.78      215.60      3.30 o 
  -2   3   1       11.63        8.54      0.83 o 
  -1   3   1      267.05      340.88      4.66 o 
   0   3   1       36.49       45.73      1.54 o 
   1   3   1      194.07      249.50      3.43 o 
   2   3   1       94.53      128.05      4.39 o 
   3   3   1       14.30       17.96      0.97 o 
   4   3   1      254.98      308.52      8.55 o 
   5   3   1        1.61        0.27      1.09 o 
   6   3   1       39.47       36.57      2.28 o 
   7   3   1      177.24      163.77      3.82 o 
   8   3   1        9.10        7.28      1.26 o 
   9   3   1       11.49        9.48      1.38 o 
  10   3   1      113.49      107.11      2.86 o 
  11   3   1        0.02       -1.24      1.63 o 
  12   3   1        5.99        8.01      1.83 o 
  13   3   1       34.68       41.00      3.52 o 
  14   3   1       10.74       13.18      2.79 o 
 -13   4   1       44.05       54.85      3.39 o 
 -12   4   1       22.02       28.44      2.08 o 
 -11   4   1       26.56       27.69      2.28 o 
 -10   4   1        2.20        0.78      1.37 o 
  -9   4   1        2.20        3.97      1.42 o 
  -8   4   1       18.67       13.14      1.92 o 
  -7   4   1        7.82       15.56      2.04 o 
  -6   4   1       15.70        8.13      2.01 o 
  -5   4   1        2.51        4.57      1.51 o 
  -4   4   1       78.61       89.78      2.93 o 
  -3   4   1        0.52        2.28      1.12 o 
  -2   4   1        2.75        0.25      1.09 o 
  -1   4   1      195.09      204.75      4.28 o 
   0   4   1        1.28       -0.99      1.18 o 
   1   4   1        3.31        3.94      1.18 o 
   2   4   1        0.93       -0.36      1.01 o 
   3   4   1        5.50        3.85      1.30 o 
   4   4   1      143.97      148.09      4.15 o 
   5   4   1       57.88       65.06      3.71 o 
   6   4   1        0.26        4.27      1.66 o 
   7   4   1       55.23       49.22      3.11 o 
   8   4   1        0.60        1.43      1.34 o 
   9   4   1        0.81       -1.17      1.17 o 
  10   4   1        0.23       -1.20      1.20 o 
  11   4   1        1.56        0.22      1.44 o 
  12   4   1        2.53        4.18      1.77 o 
 -11   5   1       24.31       32.15      2.83 o 
 -10   5   1      200.20      209.57      6.12 o 
  -9   5   1       21.99       24.36      2.65 o 
  -8   5   1        0.04       -0.64      1.98 o 
  -7   5   1       26.76       34.16      3.70 o 
  -6   5   1       38.80       39.44      3.24 o 
  -5   5   1        8.93       12.10      2.28 o 
  -4   5   1       95.30       90.35      3.32 o 
  -3   5   1       26.39       27.65      2.53 o 
  -2   5   1      304.23      301.00      8.18 o 
  -1   5   1       51.58       45.85      2.77 o 
   0   5   1       43.56       46.42      2.90 o 
   1   5   1      282.70      297.39      6.50 o 
   2   5   1      189.74      200.39      5.75 o 
   3   5   1      221.49      222.94      5.29 o 
   4   5   1       75.25       75.17      4.05 o 
   5   5   1      112.51       87.39      5.90 o 
   6   5   1        6.44       10.92      2.57 o 
   7   5   1        1.24        3.88      2.21 o 
   8   5   1        1.04        1.26      2.10 o 
   9   5   1       12.64       14.06      2.20 o 
  10   5   1        2.26       -1.08      1.93 o 
  11   5   1       72.02       80.73      4.32 o 
  -9   6   1        0.00       -0.60      2.13 o 
  -8   6   1        0.22       -0.60      2.70 o 
  -7   6   1        9.57        9.61      3.07 o 
  -6   6   1        3.59        1.50      2.87 o 
  -5   6   1       51.95       47.11      8.69 o 
  -4   6   1        0.70        1.33      1.79 o 
  -3   6   1       90.99       93.37      8.41 o 
  -2   6   1       40.22       40.19      3.28 o 
  -1   6   1        0.20       -0.22      1.69 o 
   0   6   1        3.90        2.35      2.28 o 
   1   6   1       30.05       27.26      2.88 o 
   2   6   1      886.04      872.14     17.14 o 
   3   6   1       32.83       35.80      2.80 o 
   4   6   1       10.13        2.56      6.06 o 
   5   6   1        0.36       -2.40      6.42 o 
   6   6   1        1.21        0.24      2.57 o 
   7   6   1        3.81        4.90      2.66 o 
   8   6   1        4.75        1.51      2.57 o 
  -4   7   1      175.24      150.99      5.03 o 
  -3   7   1        9.24        4.58      2.77 o 
  -2   7   1       47.26       48.87      3.90 o 
  -1   7   1        0.24       -2.71      2.71 o 
   0   7   1        4.69       -1.23      2.62 o 
   1   7   1        0.84        1.50      2.32 o 
   2   7   1        4.29        4.09      2.33 o 
   3   7   1       61.36       56.00      5.62 o 
 -16   0   2        1.53        1.91      3.48 o 
 -15   0   2      189.35      185.07      9.68 o 
 -14   0   2      875.23      859.45     28.05 o 
 -13   0   2      402.52      427.33     15.75 o 
 -12   0   2        0.80        1.57      2.50 o 
 -11   0   2      292.91      284.82     11.01 o 
 -10   0   2       27.21       39.25      3.93 o 
  -9   0   2      100.33      108.84      5.56 o 
  -8   0   2       30.58       44.88      3.48 o 
  -7   0   2       89.43       84.97      4.29 o 
  -6   0   2      444.03      507.75     10.51 o 
  -5   0   2      631.48      619.66     12.69 o 
  -4   0   2      888.30      857.25     17.73 o 
  -2   0   2     5258.58     5391.91     72.88 o 
  -1   0   2     5680.68     5761.86     91.70 o 
   0   0   2      480.71      493.74     10.26 o 
   3   0   2     3430.56     3520.27     96.71 o 
   4   0   2     1532.24     1681.65     32.92 o 
   5   0   2      847.17      923.99     18.49 o 
   6   0   2      250.86      263.11      6.02 o 
   7   0   2       22.95       36.77      2.02 o 
   8   0   2       14.10       20.05      2.54 o 
   9   0   2       72.06       80.42      4.65 o 
  10   0   2      107.29      118.87      6.07 o 
  11   0   2      891.99      944.81     29.03 o 
  12   0   2      262.69      278.42     11.18 o 
  13   0   2        8.47        7.90      3.20 o 
  14   0   2      304.52      310.02     12.85 o 
  15   0   2      111.87      131.83      8.18 o 
 -16   1   2        8.15        7.79      2.72 o 
 -15   1   2      284.98      298.30      9.16 o 
 -14   1   2      348.96      357.20     10.06 o 
 -13   1   2        9.09        9.34      2.26 o 
 -12   1   2       25.38       30.74      2.79 o 
 -11   1   2       33.34       33.97      3.80 o 
 -10   1   2       63.67       57.28      3.19 o 
  -9   1   2      200.64      195.19      3.67 o 
  -8   1   2       63.30       54.94      1.27 o 
  -7   1   2      116.01      134.84      1.81 o 
  -6   1   2      427.54      477.72      5.96 o 
  -5   1   2      205.57      250.39      3.88 o 
  -4   1   2      140.97      149.65      2.55 o 
  -3   1   2     6108.79     6335.40     71.20 o 
  -2   1   2    15279.55    15351.87    341.76 o 
  -1   1   2     1153.07     1293.61     20.98 o 
   0   1   2      173.79      165.94      3.09 o 
   1   1   2      817.92      790.85      9.20 o 
   2   1   2     2246.65     2287.86     28.54 o 
   3   1   2     1705.13     1819.55     25.04 o 
   4   1   2      454.95      487.29      5.87 o 
   5   1   2      379.10      384.02     18.04 o 
   7   1   2        3.21       -0.49      0.72 o 
   8   1   2        7.91       11.43      0.92 o 
   9   1   2      200.29      183.29      5.17 o 
  10   1   2     1063.93     1045.82     22.22 o 
  11   1   2      152.91      159.82      5.26 o 
  12   1   2       17.66       23.63      2.50 o 
  13   1   2       17.54       19.37      2.58 o 
  14   1   2       47.99       49.65      3.73 o 
 -15   2   2        5.35        3.13      2.50 o 
 -14   2   2        1.30        0.95      2.19 o 
 -13   2   2      119.22      123.30      5.18 o 
 -12   2   2        0.86        1.06      1.08 o 
 -11   2   2      117.15      128.17      3.73 o 
 -10   2   2        1.76        2.99      0.89 o 
  -9   2   2      479.63      454.39      7.46 o 
  -8   2   2      549.37      559.28     10.14 o 
  -7   2   2      152.94      160.73      3.16 o 
  -6   2   2       80.05      100.23      2.11 o 
  -5   2   2      488.07      552.35      8.87 o 
  -4   2   2      289.38      338.81      4.61 o 
  -3   2   2       29.95       30.45      0.94 o 
  -2   2   2     1717.44     1955.58     20.91 o 
  -1   2   2      210.89      219.35      4.05 o 
   0   2   2       90.04      103.32      2.82 o 
   1   2   2      240.95      289.48      4.04 o 
   2   2   2      174.79      209.39      5.51 o 
   3   2   2      403.71      461.65      6.57 o 
   4   2   2      275.46      294.40      4.49 o 
   5   2   2       18.23       19.56      0.87 o 
   6   2   2        2.37        1.15      0.91 o 
   7   2   2       62.68       61.84      3.26 o 
   8   2   2      233.88      229.10      4.72 o 
   9   2   2        0.00       -0.07      0.90 o 
  10   2   2      113.83      104.88      3.88 o 
  11   2   2       10.68       10.73      1.93 o 
  12   2   2        7.01        5.51      2.56 o 
  13   2   2       79.89       82.34      6.10 o 
  14   2   2       25.64       27.34      3.03 o 
 -14   3   2        0.15        0.58      2.41 o 
 -13   3   2        0.80       -0.20      1.45 o 
 -12   3   2       97.59       89.22      2.98 o 
 -11   3   2      125.62      109.05      4.40 o 
 -10   3   2      102.06      102.53      3.10 o 
  -9   3   2      281.00      234.76      4.97 o 
  -8   3   2       22.68       15.61      1.58 o 
  -7   3   2       22.19       19.37      1.74 o 
  -6   3   2       36.41       38.59      2.68 o 
  -5   3   2      110.75      137.66      2.92 o 
  -4   3   2       18.33       19.59      1.13 o 
  -3   3   2       56.31       65.14      1.74 o 
  -2   3   2       14.28       10.79      0.93 o 
  -1   3   2        2.27        0.54      1.21 o 
   0   3   2      192.82      261.26      3.82 o 
   1   3   2      644.39      733.16      9.21 o 
   2   3   2      743.12      821.79     11.45 o 
   3   3   2      435.19      497.95      8.69 o 
   4   3   2      123.08      134.87      3.47 o 
   5   3   2        1.14       -0.35      1.07 o 
   6   3   2      169.12      129.69      4.75 o 
   7   3   2       60.16       65.18      2.38 o 
   8   3   2       15.30       14.85      1.41 o 
   9   3   2       93.68       92.31      2.69 o 
  10   3   2        2.40        2.20      1.35 o 
  11   3   2       38.41       44.84      2.38 o 
  12   3   2       98.09      107.25      4.76 o 
  13   3   2        0.07       -0.11      3.15 o 
 -13   4   2        5.34        1.41      1.30 o 
 -12   4   2       69.23       68.47      2.94 o 
 -11   4   2       17.20       18.97      1.98 o 
 -10   4   2       46.40       50.37      2.72 o 
  -9   4   2       66.17       63.84      3.02 o 
  -8   4   2      419.71      354.53     12.45 o 
  -7   4   2      111.73      109.27      4.20 o 
  -6   4   2        0.06        1.19      1.38 o 
  -5   4   2       41.80       52.35      1.93 o 
  -4   4   2       41.04       48.07      2.03 o 
  -3   4   2        0.02       -1.18      1.18 o 
  -2   4   2      183.64      186.72      4.05 o 
  -1   4   2        2.61        3.51      1.32 o 
   0   4   2        3.13        1.99      1.13 o 
   1   4   2       42.78       47.80      3.88 o 
   2   4   2        2.62        2.43      1.09 o 
   3   4   2        0.73        0.60      0.81 o 
   4   4   2      672.04      657.96     11.39 o 
   5   4   2       99.50       84.59      3.25 o 
   6   4   2       11.31        9.99      2.21 o 
   7   4   2       34.66       31.25      2.56 o 
   8   4   2       11.97       11.28      1.60 o 
   9   4   2        0.30        2.26      1.33 o 
  10   4   2       18.25       16.68      2.02 o 
  11   4   2       63.16       56.65      2.38 o 
  12   4   2       80.53       83.27      3.59 o 
 -12   5   2       84.72       94.86      4.85 o 
 -11   5   2        9.44       14.31      2.25 o 
 -10   5   2        1.23        2.04      1.79 o 
  -9   5   2       77.79       73.09      4.60 o 
  -8   5   2       42.34       37.71      5.72 o 
  -7   5   2       58.54       52.79      4.39 o 
  -6   5   2       41.59       36.57      3.35 o 
  -5   5   2       93.22       91.83      3.26 o 
  -4   5   2       42.27       37.53      2.88 o 
  -3   5   2       82.66       84.22      3.40 o 
  -2   5   2       36.74       45.36      2.74 o 
  -1   5   2      161.81      169.28      4.73 o 
   0   5   2      114.11      119.26      5.29 o 
   1   5   2       28.77       29.78      2.31 o 
   2   5   2        0.83        0.28      1.76 o 
   3   5   2      193.69      195.83      4.68 o 
   4   5   2       44.94       36.06      3.07 o 
   5   5   2      167.38      153.15      6.35 o 
   6   5   2        0.94       -0.78      1.85 o 
   7   5   2        2.96        1.15      2.11 o 
   8   5   2       22.44       16.98      2.89 o 
   9   5   2       68.13       67.98      3.61 o 
  10   5   2        3.49        3.01      1.80 o 
  -9   6   2       19.88       14.06      2.69 o 
  -8   6   2       22.41       18.47      3.48 o 
  -7   6   2        0.56        0.28      2.69 o 
  -6   6   2       75.94       76.06      5.82 o 
  -5   6   2        1.47        4.20      1.65 o 
  -4   6   2      240.78      239.93      6.81 o 
  -3   6   2        2.41        2.27      2.04 o 
  -2   6   2       16.77       16.60      2.56 o 
  -1   6   2      164.98      167.03      5.06 o 
   0   6   2      131.06      128.63      4.42 o 
   1   6   2      573.52      570.85     12.43 o 
   2   6   2      112.86      133.31      6.23 o 
   3   6   2       50.88       48.55      3.83 o 
   4   6   2       27.50       27.85      6.19 o 
   5   6   2        7.30        6.69      2.89 o 
   6   6   2       18.41       19.24      5.35 o 
   7   6   2       95.02       95.94      7.03 o 
   8   6   2       74.93       73.24      5.45 o 
  -4   7   2      264.43      253.33      8.47 o 
  -3   7   2       82.51       80.88      4.63 o 
  -2   7   2       10.84        6.22      2.51 o 
  -1   7   2       43.05       43.04      4.49 o 
   0   7   2       25.99       30.06      3.40 o 
   1   7   2        4.13        0.63      2.35 o 
   2   7   2      201.60      192.72      6.17 o 
   3   7   2      114.74      109.69      7.44 o 
 -16   1   3        4.62        1.13      2.43 o 
 -15   1   3      280.48      273.97      8.70 o 
 -14   1   3        0.69        0.08      2.10 o 
 -13   1   3        0.13       -2.16      2.30 o 
 -12   1   3       10.38        9.18      2.15 o 
 -11   1   3       64.16       53.96      4.49 o 
 -10   1   3        0.18       -0.95      0.98 o 
  -9   1   3      184.16      203.10      4.59 o 
  -8   1   3        8.94       10.88      0.65 o 
  -7   1   3      578.08      630.30      7.76 o 
  -6   1   3     2005.35     2267.16     28.55 o 
  -5   1   3       74.33       87.07      2.42 o 
  -4   1   3        0.62        0.34      0.43 o 
  -3   1   3    19351.81    19545.14    240.76 o 
  -2   1   3     2468.32     2590.88     26.79 o 
  -1   1   3     2258.42     2349.12     24.32 o 
   0   1   3     4662.60     4734.56     57.22 o 
   1   1   3      165.24      151.59      2.41 o 
   2   1   3      238.89      229.41      4.99 o 
   3   1   3       59.45       68.92      2.46 o 
   4   1   3      730.73      834.44     10.39 o 
   5   1   3     2874.81     2958.92     82.59 o 
   7   1   3       52.59       -0.91      0.91 o 
   8   1   3       62.37       55.10      4.46 o 
   9   1   3     1161.20     1192.24     30.27 o 
  10   1   3       84.32       82.73      3.40 o 
  11   1   3        1.35        2.22      1.80 o 
  12   1   3      186.69      180.95      5.91 o 
  13   1   3        0.21        0.87      1.96 o 
  14   1   3       43.03       43.06      4.06 o 
 -16   2   3       90.69       96.01      8.07 o 
 -15   2   3        3.96        1.60      3.53 o 
 -14   2   3        5.13        5.26      2.37 o 
 -13   2   3      104.88      107.39      5.00 o 
 -12   2   3       54.97       58.20      3.03 o 
 -11   2   3       43.47       37.94      1.56 o 
 -10   2   3      150.63      155.06      3.62 o 
  -9   2   3      456.54      463.46      7.68 o 
  -8   2   3      314.83      302.45      6.51 o 
  -7   2   3      504.29      524.39      6.91 o 
  -6   2   3       45.23       73.44      2.04 o 
  -5   2   3       37.06       57.98      1.51 o 
  -4   2   3      864.05     1022.96     12.25 o 
  -3   2   3      255.54      313.54      3.59 o 
  -2   2   3       44.95       52.53      2.52 o 
  -1   2   3      725.16      779.55     10.37 o 
   0   2   3        5.47        7.07      0.88 o 
   1   2   3       27.01       28.81      0.97 o 
   2   2   3      420.90      456.93      7.41 o 
   3   2   3      144.59      137.33      2.54 o 
   4   2   3      312.50      348.67      5.01 o 
   5   2   3       81.54       57.95      3.35 o 
   6   2   3       53.23       53.84      2.72 o 
   7   2   3      134.90      151.66      3.71 o 
   8   2   3      141.46      146.08      4.91 o 
   9   2   3       76.31       74.16      5.00 o 
  10   2   3       35.06       38.49      5.22 o 
  11   2   3        7.44        9.01      1.79 o 
  12   2   3        0.20       -1.08      1.66 o 
  13   2   3       27.81       34.28      2.98 o 
  14   2   3        0.61        1.12      2.08 o 
 -15   3   3        3.99        3.60      2.68 o 
 -14   3   3        0.14       -0.61      2.17 o 
 -13   3   3        0.40       -1.01      2.33 o 
 -12   3   3        1.10       -1.09      1.09 o 
 -11   3   3       28.71       25.64      1.88 o 
 -10   3   3      275.06      232.62      5.03 o 
  -9   3   3       49.71       46.09      2.33 o 
  -8   3   3      276.64      271.35      5.93 o 
  -7   3   3      124.01      114.72      3.44 o 
  -6   3   3        7.95        6.61      1.67 o 
  -5   3   3      200.05      251.14      5.04 o 
  -4   3   3       17.15       16.33      0.99 o 
  -3   3   3      177.12      158.96      2.92 o 
  -2   3   3      167.16      196.62      3.19 o 
  -1   3   3       41.00       55.00      1.64 o 
   0   3   3       20.47       39.41      1.34 o 
   1   3   3      620.36      778.33      9.11 o 
   2   3   3      153.37      164.52      2.82 o 
   3   3   3      470.56      479.47     16.37 o 
   4   3   3      252.41      280.26      5.58 o 
   5   3   3       17.79       18.07      1.72 o 
   6   3   3      103.91       87.35      3.12 o 
   7   3   3       52.76       50.90      2.14 o 
   8   3   3       55.88       59.29      2.20 o 
   9   3   3       41.99       43.08      1.87 o 
  10   3   3       16.07       17.29      1.75 o 
  11   3   3       20.88       22.84      2.13 o 
  12   3   3       11.90       11.36      2.27 o 
  13   3   3       57.58       75.24      4.18 o 
 -14   4   3       26.93       29.09      3.81 o 
 -13   4   3       15.58       14.71      1.78 o 
 -12   4   3       43.16       50.42      2.80 o 
 -11   4   3        0.83        0.63      1.40 o 
 -10   4   3       11.70       12.55      1.80 o 
  -9   4   3       94.05       68.02      3.68 o 
  -8   4   3        1.78        2.51      1.40 o 
  -7   4   3        2.40        1.69      1.39 o 
  -6   4   3        0.01       -1.28      1.35 o 
  -5   4   3       46.74       42.69      2.24 o 
  -4   4   3       36.76       33.30      1.80 o 
  -3   4   3       15.21       21.50      1.67 o 
  -2   4   3       97.79      105.40      2.99 o 
  -1   4   3      190.87      199.05      5.80 o 
   0   4   3      697.85      731.82     10.82 o 
   1   4   3       24.65       24.38      1.68 o 
   2   4   3        1.02        0.21      0.99 o 
   3   4   3        8.97       20.47      3.19 o 
   4   4   3        0.59        1.81      1.47 o 
   5   4   3        0.34       -1.39      1.39 o 
   6   4   3        3.20        3.18      1.60 o 
   7   4   3        0.74        0.13      1.69 o 
   8   4   3       27.36       24.12      2.51 o 
   9   4   3       29.49       31.99      2.35 o 
  10   4   3       41.39       47.71      3.51 o 
  11   4   3       17.22       18.36      2.21 o 
  12   4   3      111.49      119.51      4.06 o 
 -12   5   3        8.34        8.98      4.82 o 
 -11   5   3       10.48       13.60      2.26 o 
 -10   5   3       45.46       45.87      4.06 o 
  -9   5   3      110.26      107.56      4.44 o 
  -8   5   3       52.23       61.15      4.61 o 
  -7   5   3       16.97       21.39      2.76 o 
  -6   5   3        2.62        1.73      1.10 o 
  -5   5   3        2.76       -0.84      1.42 o 
  -4   5   3        7.35        9.01      1.89 o 
  -3   5   3       15.97       15.28      1.95 o 
  -2   5   3       56.57       56.40      3.04 o 
  -1   5   3      342.47      362.89      7.51 o 
   0   5   3      441.63      436.49      8.47 o 
   1   5   3        0.08        0.10      1.53 o 
   2   5   3        0.30       -1.78      1.78 o 
   3   5   3      125.73      123.64      4.82 o 
   4   5   3      138.35      116.91      4.79 o 
   5   5   3       24.99       26.34      3.16 o 
   6   5   3        2.00        0.32      2.18 o 
   7   5   3       52.45       62.82      4.43 o 
   8   5   3        7.18        5.36      1.86 o 
   9   5   3      112.78      125.30      4.44 o 
  10   5   3        0.69       -0.33      1.94 o 
  -9   6   3       51.99       54.12      4.08 o 
  -8   6   3        2.57        1.84      2.76 o 
  -7   6   3        6.58        7.36      3.93 o 
  -6   6   3        2.92        0.12      2.73 o 
  -5   6   3       71.82       71.20      3.77 o 
  -4   6   3        0.16        2.76      2.00 o 
  -3   6   3       26.11       26.28      2.87 o 
  -2   6   3       62.40       61.85      3.51 o 
  -1   6   3       51.23       54.49      3.92 o 
   0   6   3      248.63      251.91      7.23 o 
   1   6   3      190.24      193.53      6.39 o 
   2   6   3        0.78        1.33      1.71 o 
   3   6   3       57.97       61.87      5.15 o 
   4   6   3       10.90        8.54      2.93 o 
   5   6   3        5.21       13.35      3.20 o 
   6   6   3       52.79       53.89      8.45 o 
   7   6   3       11.14       16.75      3.27 o 
  -4   7   3        3.01        0.74      2.27 o 
  -3   7   3       89.03       84.74      4.75 o 
  -2   7   3        2.54        7.28      3.74 o 
  -1   7   3        5.82        6.94      2.98 o 
   0   7   3        3.44        2.49      2.37 o 
   1   7   3        9.16        6.35      2.45 o 
   2   7   3        8.48        1.31      1.84 o 
 -16   0   4      247.13      243.01     11.82 o 
 -15   0   4      247.75      225.59     10.89 o 
 -14   0   4      125.74      125.52      7.48 o 
 -13   0   4        5.80        7.52      3.09 o 
 -12   0   4      268.27      281.95     11.34 o 
 -11   0   4      824.20      796.55     25.16 o 
 -10   0   4      227.31      187.50      8.04 o 
  -9   0   4     1191.32       -0.38      0.78 o 
  -7   0   4        4.19        8.92      0.64 o 
  -6   0   4       59.52       56.49      1.72 o 
  -5   0   4       13.03       14.53      1.36 o 
  -4   0   4     2863.27     2952.46     35.96 o 
  -3   0   4    13646.09    14081.32    190.52 o 
  -2   0   4      611.88      628.87     15.04 o 
  -1   0   4        7.41        5.11      1.00 o 
   0   0   4    19103.24    18284.85    578.96 o 
   1   0   4     3959.36     3851.98    106.03 o 
   2   0   4     1600.89     1655.88     45.74 o 
   3   0   4     1318.63     1439.31     28.20 o 
   4   0   4       24.53       28.76      1.33 o 
   5   0   4        4.32       -0.76      1.22 o 
   6   0   4      731.14      803.57     21.16 o 
   7   0   4      243.34      232.42      5.76 o 
   8   0   4      473.02      531.55     16.68 o 
   9   0   4      735.40      755.66     23.16 o 
  10   0   4      274.60      263.14     10.05 o 
  11   0   4        5.19        6.31      2.57 o 
  12   0   4      231.88      206.52      9.21 o 
  13   0   4        0.00        4.76      2.87 o 
  14   0   4       73.67       72.46      6.01 o 
 -16   1   4      149.44      149.46      9.47 o 
 -15   1   4        7.89        9.81      2.63 o 
 -14   1   4       49.31       47.45      4.97 o 
 -13   1   4       14.42       12.98      2.51 o 
 -12   1   4        0.07       -1.46      1.80 o 
 -11   1   4      102.78       97.79      2.68 o 
 -10   1   4       27.55       28.56      2.04 o 
  -9   1   4        0.02       -0.26      0.50 o 
  -8   1   4      638.46      708.02      8.80 o 
  -7   1   4       22.78       28.73      1.15 o 
  -6   1   4      476.58      504.96      5.45 o 
  -5   1   4       32.63       31.30      1.12 o 
  -4   1   4    10529.40    11107.87    123.24 o 
  -3   1   4     1695.04     1718.51     18.02 o 
  -2   1   4      207.86      235.53      2.99 o 
  -1   1   4      878.16      926.68      9.28 o 
   0   1   4       29.59       26.76      0.91 o 
   1   1   4      645.44      678.02      7.64 o 
   2   1   4      373.28      446.04      7.73 o 
   3   1   4      151.86      192.34      5.54 o 
   4   1   4      280.66      300.12      5.32 o 
   5   1   4      125.91       65.36      2.81 o 
   6   1   4      685.61        0.58      0.91 o 
   7   1   4        2.55        4.39      2.09 o 
   8   1   4     1073.48     1129.65     34.26 o 
   9   1   4        0.00       -0.81      1.09 o 
  10   1   4       20.98       24.43      2.08 o 
  11   1   4        0.13        2.96      1.64 o 
  12   1   4        6.23        5.22      1.90 o 
  13   1   4       27.07       23.63      3.33 o 
  14   1   4       16.44       14.33      4.52 o 
 -16   2   4       24.53       31.22      3.74 o 
 -15   2   4        0.73        5.57      2.57 o 
 -14   2   4       18.17       20.03      2.95 o 
 -13   2   4       40.54       38.40      2.24 o 
 -12   2   4       19.53       16.95      2.54 o 
 -11   2   4        2.44        2.64      1.09 o 
 -10   2   4        0.01        0.91      0.97 o 
  -9   2   4       41.67       38.26      1.91 o 
  -8   2   4      217.48      232.88      4.84 o 
  -7   2   4      106.18      135.93      2.95 o 
  -6   2   4      203.03      224.47      3.79 o 
  -5   2   4     3781.26     4015.94     42.28 o 
  -4   2   4        3.44        1.87      0.49 o 
  -3   2   4       66.89       58.24      1.27 o 
  -2   2   4        1.18        3.31      0.97 o 
  -1   2   4       24.90       31.57      1.04 o 
   0   2   4      143.15      165.50      2.18 o 
   1   2   4       82.82       88.34      1.82 o 
   2   2   4      375.91      411.58      5.51 o 
   3   2   4       24.41       39.61      1.29 o 
   4   2   4      252.17      262.97      5.15 o 
   6   2   4       10.18        8.54      1.25 o 
   7   2   4     1089.92     1020.66     22.00 o 
   8   2   4        6.46        3.70      1.33 o 
   9   2   4       84.03       92.70      6.85 o 
  10   2   4       11.15       13.67      3.98 o 
  11   2   4       16.45       20.88      2.05 o 
  12   2   4        0.17        1.10      1.70 o 
  13   2   4      125.52      138.41      5.20 o 
 -15   3   4        0.17       -2.26      2.26 o 
 -14   3   4        0.67        0.62      2.55 o 
 -13   3   4        3.51        2.46      1.16 o 
 -12   3   4      126.99      130.16      3.75 o 
 -11   3   4      355.32      335.30      6.53 o 
 -10   3   4       25.07       22.78      1.85 o 
  -9   3   4        2.56        4.85      1.34 o 
  -8   3   4       72.32       78.33      4.03 o 
  -7   3   4      294.67      277.47      8.25 o 
  -6   3   4       34.57       45.66      1.72 o 
  -5   3   4        1.65        0.08      0.72 o 
  -4   3   4      105.83       91.23      2.00 o 
  -3   3   4      207.63      190.96      2.95 o 
  -2   3   4      111.92      134.10      2.76 o 
  -1   3   4      464.58      533.08      6.68 o 
   0   3   4      884.00      979.25     11.29 o 
   1   3   4      878.73      937.59     11.58 o 
   2   3   4      380.31      423.19     12.87 o 
   3   3   4      299.91      310.21      5.97 o 
   4   3   4       16.90        9.46      1.77 o 
   5   3   4       18.10       20.42      1.99 o 
   6   3   4        3.46        1.78      1.48 o 
   7   3   4       18.11       11.75      2.34 o 
   8   3   4       12.96       11.07      1.25 o 
   9   3   4       40.57       40.37      2.26 o 
  10   3   4        0.02       -1.56      1.56 o 
  11   3   4       97.74      107.81      4.38 o 
  12   3   4       34.70       48.39     10.04 o 
 -14   4   4        1.31        3.22      1.80 o 
 -13   4   4        7.91        3.61      1.53 o 
 -12   4   4       33.39       37.72      2.53 o 
 -11   4   4       90.63       86.38      3.36 o 
 -10   4   4       84.37       70.27      3.20 o 
  -9   4   4        3.35        6.59      1.58 o 
  -8   4   4      196.63      198.95      4.98 o 
  -7   4   4      490.52      439.88     14.25 o 
  -6   4   4      225.78      212.33      4.76 o 
  -5   4   4      101.22       99.95      2.74 o 
  -4   4   4       23.22       30.95      1.77 o 
  -3   4   4       78.33       77.91      3.54 o 
  -2   4   4       26.72       18.72      1.79 o 
  -1   4   4       13.49        9.64      1.39 o 
   0   4   4        0.36        1.20      1.07 o 
   1   4   4       90.15       90.09      2.69 o 
   2   4   4       13.52       16.72      1.45 o 
   3   4   4       35.08       32.11      2.25 o 
   4   4   4      205.36      194.96      4.83 o 
   5   4   4       64.76       73.04      3.43 o 
   6   4   4       75.42       68.92      3.44 o 
   7   4   4        3.05        2.99      2.62 o 
   8   4   4      119.34      124.73      3.62 o 
   9   4   4       38.07       44.79      2.38 o 
  10   4   4        8.33        4.82      1.24 o 
  11   4   4        0.59       -1.23      2.30 o 
 -12   5   4        7.67        7.53      3.17 o 
 -11   5   4       55.49       49.86      3.51 o 
 -10   5   4       19.47       17.82      2.50 o 
  -9   5   4       10.55        9.13      2.12 o 
  -8   5   4        5.91        4.98      2.45 o 
  -7   5   4        0.00        1.09      1.91 o 
  -6   5   4       27.63       27.94      2.76 o 
  -5   5   4       35.71       36.04      2.76 o 
  -4   5   4       42.62       40.19      2.41 o 
  -3   5   4       50.66       47.29      5.02 o 
  -2   5   4       51.20       54.48      3.92 o 
  -1   5   4      924.96      963.49     15.84 o 
   0   5   4       19.11       20.88      2.09 o 
   1   5   4        3.61        2.55      1.65 o 
   2   5   4        6.21        7.77      1.46 o 
   3   5   4       16.25       14.96      2.38 o 
   4   5   4      134.45      126.92      5.80 o 
   5   5   4        7.07        8.00      2.35 o 
   6   5   4       19.50       11.49      2.60 o 
   7   5   4        5.37        6.06      2.33 o 
   8   5   4        0.29        0.02      1.61 o 
   9   5   4       45.34       43.25      2.97 o 
  -9   6   4        0.33       -0.63      2.17 o 
  -8   6   4       13.73       17.52      3.51 o 
  -7   6   4       14.51       14.67      3.55 o 
  -6   6   4       76.67       79.43      3.65 o 
  -5   6   4       55.88       51.04      3.49 o 
  -4   6   4        4.48        3.03      3.10 o 
  -3   6   4       36.83       35.98      4.52 o 
  -2   6   4        0.28       -1.44      1.67 o 
  -1   6   4        5.84        2.07      2.42 o 
   0   6   4       75.06       77.22      4.23 o 
   1   6   4       24.54       28.15      2.78 o 
   2   6   4      310.47      278.98      6.92 o 
   3   6   4        7.70        6.14      2.99 o 
   4   6   4        2.75       -0.02      2.42 o 
   5   6   4        0.92        0.38      4.42 o 
   6   6   4       32.32       34.26      4.04 o 
   7   6   4       74.86       72.72      5.44 o 
  -5   7   4       66.69       66.28      4.59 o 
  -4   7   4        0.69       -2.65      3.13 o 
  -3   7   4        9.69        3.58      3.42 o 
  -2   7   4        1.77       -2.39      2.64 o 
  -1   7   4        7.52        6.70      2.84 o 
   0   7   4        4.54        1.31      2.90 o 
   1   7   4       13.50       11.52      2.46 o 
   2   7   4        0.77        0.52      4.81 o 
 -17   1   5      232.59      227.90      8.41 o 
 -16   1   5       36.67       39.11      3.94 o 
 -15   1   5       15.94       15.51      2.86 o 
 -14   1   5       27.78       23.77      3.04 o 
 -13   1   5        9.10        8.87      2.33 o 
 -12   1   5        8.52        8.99      1.46 o 
 -11   1   5       76.39       74.90      3.63 o 
 -10   1   5      140.10      133.97      2.49 o 
  -8   1   5      106.41      102.14      2.13 o 
  -7   1   5        6.81       13.36      0.98 o 
  -6   1   5     1458.64     1577.48     18.13 o 
  -5   1   5     4055.57     4405.45     44.98 o 
  -4   1   5     2633.87     2814.61     29.48 o 
  -3   1   5      558.36      561.40      5.89 o 
  -2   1   5        3.48        2.80      0.56 o 
  -1   1   5      441.16      409.18      5.11 o 
   0   1   5      842.19      798.11      8.59 o 
   1   1   5      217.87      242.20      3.18 o 
   2   1   5       50.29       45.46      1.45 o 
   3   1   5       23.65       24.39      1.03 o 
   4   1   5        1.76        3.27      0.84 o 
   6   1   5       30.77       -0.59      0.97 o 
   7   1   5      402.31      380.55     13.49 o 
   8   1   5      159.78      161.94      7.81 o 
   9   1   5       68.78       74.99      2.98 o 
  10   1   5       74.77       75.61      3.39 o 
  11   1   5       19.33       18.18      2.75 o 
  12   1   5        0.69        0.19      1.74 o 
  13   1   5       22.47       26.84      2.85 o 
 -16   2   5        9.03       12.55      3.00 o 
 -15   2   5       20.94       23.95      3.89 o 
 -14   2   5        3.20        0.20      2.24 o 
 -13   2   5        2.74        1.48      1.42 o 
 -12   2   5       41.41       40.31      1.84 o 
 -11   2   5      169.79      151.32      4.24 o 
 -10   2   5       47.38       44.07      2.09 o 
  -9   2   5        0.69        1.27      0.95 o 
  -8   2   5       27.89       40.15      2.07 o 
  -7   2   5       48.14       53.39      1.43 o 
  -6   2   5     3094.52     3385.01     33.20 o 
  -5   2   5     1614.14     1796.52     19.46 o 
  -4   2   5       20.85       27.23      1.16 o 
  -3   2   5      115.78      111.33      2.43 o 
  -2   2   5      371.39      395.69      5.35 o 
  -1   2   5        6.74        8.42      0.67 o 
   0   2   5      877.46      950.67     11.45 o 
   1   2   5     1456.85     1696.05     21.82 o 
   2   2   5      138.01      159.38      2.67 o 
   3   2   5       43.07       74.39      1.72 o 
   4   2   5       42.32       48.43      2.48 o 
   5   2   5      116.76      121.26      3.98 o 
   6   2   5     1403.37     1398.27     19.36 o 
   7   2   5      837.22      848.80     18.57 o 
   8   2   5      142.99      143.91      4.26 o 
   9   2   5       82.11       84.96      6.55 o 
  10   2   5       12.15        7.29      3.55 o 
  11   2   5       39.91       40.07      5.66 o 
  12   2   5      107.70      107.68      4.22 o 
  13   2   5       69.83       67.71      3.72 o 
 -15   3   5       16.56       26.49      2.36 o 
 -14   3   5       76.24       67.78      3.49 o 
 -13   3   5       50.25       46.97      2.64 o 
 -12   3   5       15.81       23.21      1.93 o 
 -11   3   5       20.02       29.70      2.08 o 
 -10   3   5      149.01      146.78      3.92 o 
  -9   3   5        7.38        6.45      1.36 o 
  -8   3   5       20.89       29.26      1.81 o 
  -7   3   5       26.48       23.57      1.09 o 
  -6   3   5       48.50       48.78      1.76 o 
  -5   3   5      582.31      612.35      9.03 o 
  -4   3   5      137.93      140.15      2.68 o 
  -3   3   5       75.09       89.27      2.11 o 
  -2   3   5      399.50      459.10      6.46 o 
  -1   3   5       75.20       84.68      2.01 o 
   0   3   5        1.91        1.33      0.63 o 
   1   3   5        7.90        8.28      1.56 o 
   2   3   5      488.60      501.11     10.17 o 
   3   3   5      109.29       95.28      2.91 o 
   4   3   5        1.37       -0.44      1.14 o 
   5   3   5       35.34       35.67      2.19 o 
   6   3   5        6.35        4.67      1.24 o 
   7   3   5        6.08        4.68      1.04 o 
   8   3   5       35.09       35.87      1.65 o 
   9   3   5        5.91       11.20      1.42 o 
  10   3   5      196.57      197.48      5.83 o 
  11   3   5        0.61       -2.89      3.57 o 
  12   3   5        4.69        4.65      4.31 o 
 -14   4   5      122.18      134.04      4.03 o 
 -13   4   5        0.10       -1.43      1.43 o 
 -12   4   5       52.37       47.83      2.85 o 
 -11   4   5       19.54       25.13      2.39 o 
 -10   4   5       17.04       15.44      1.90 o 
  -9   4   5        1.51        0.96      1.53 o 
  -8   4   5       63.59       53.98      2.88 o 
  -7   4   5       49.60       54.39      2.35 o 
  -6   4   5      247.55      250.08      5.45 o 
  -5   4   5       82.77       82.98      2.72 o 
  -4   4   5       51.75       49.92      2.13 o 
  -3   4   5     1255.43     1325.05     18.20 o 
  -2   4   5      331.95      375.57      6.50 o 
  -1   4   5       12.84       17.97      1.60 o 
   0   4   5       66.59       69.04      2.48 o 
   1   4   5       31.46       30.01      1.74 o 
   2   4   5       43.27       56.32      2.82 o 
   3   4   5        2.14        0.20      1.25 o 
   4   4   5      148.53      140.30      4.60 o 
   5   4   5      153.13      137.13      4.53 o 
   6   4   5      290.93      269.63      6.81 o 
   7   4   5        7.86        9.04      1.86 o 
   8   4   5       10.57       10.45      1.60 o 
   9   4   5      366.79      374.38      7.03 o 
  10   4   5       58.02       61.77      3.70 o 
  11   4   5      161.49      181.72      6.07 o 
 -12   5   5        2.05        1.07      1.83 o 
 -11   5   5       29.79       26.20      4.79 o 
 -10   5   5       56.25       56.39      3.72 o 
  -9   5   5       85.36       83.51      4.30 o 
  -8   5   5        2.58        3.02      4.65 o 
  -7   5   5        7.15        7.92      1.42 o 
  -6   5   5       13.89       16.62      1.95 o 
  -5   5   5      137.48      139.62      4.81 o 
  -4   5   5      173.16      181.09      4.46 o 
  -3   5   5       42.09       46.13      2.55 o 
  -2   5   5     1370.08     1372.69     21.52 o 
  -1   5   5        7.82        4.16      1.64 o 
   0   5   5       19.15       17.20      2.26 o 
   1   5   5      322.33      333.05      6.88 o 
   2   5   5       60.86       55.40      3.60 o 
   3   5   5       11.67        9.32      2.23 o 
   4   5   5       47.14       38.92      3.68 o 
   5   5   5        4.41        2.62      3.26 o 
   6   5   5        0.92       -0.27      2.03 o 
   7   5   5        0.34        6.23      2.29 o 
   8   5   5       21.91       19.07      2.30 o 
   9   5   5        6.73        6.37      2.55 o 
 -10   6   5       23.20       21.24      3.22 o 
  -9   6   5        7.00       13.48      3.49 o 
  -8   6   5       29.76       32.67      5.75 o 
  -7   6   5       92.97       94.74      9.15 o 
  -6   6   5        5.92        6.48      2.27 o 
  -5   6   5        0.01       -2.15      2.15 o 
  -4   6   5        0.10       -0.72      2.45 o 
  -3   6   5       18.02       14.46      2.06 o 
  -2   6   5        2.15       -1.15      1.67 o 
  -1   6   5      204.33      200.62      6.39 o 
   0   6   5       54.49       55.91      3.66 o 
   1   6   5      185.17      171.37      5.40 o 
   2   6   5      196.71      202.69      8.35 o 
   3   6   5       51.09       47.43      4.78 o 
   4   6   5       24.80       25.55      3.78 o 
   5   6   5       50.90       54.17      4.83 o 
   6   6   5        3.08        5.08      2.76 o 
  -5   7   5       46.60       64.19      8.31 o 
  -4   7   5       70.04       72.46      8.76 o 
  -2   7   5        0.41        4.21      2.92 o 
  -1   7   5        0.23       -0.65      2.27 o 
   0   7   5       26.47       22.02      2.95 o 
   1   7   5        5.46        2.90      1.95 o 
 -17   0   6       72.56       74.55      7.31 o 
 -16   0   6       62.75       55.32      6.31 o 
 -15   0   6        0.50        1.75      3.08 o 
 -14   0   6        2.58        3.64      3.06 o 
 -13   0   6       60.88       51.64      5.21 o 
 -12   0   6        3.21        0.37      2.52 o 
 -11   0   6       91.85      108.50      6.39 o 
 -10   0   6      566.26      586.39     10.42 o 
  -9   0   6     1183.04     1436.38     20.02 o 
  -8   0   6       95.86       96.93      2.47 o 
  -7   0   6      221.61      171.68      3.33 o 
  -6   0   6       31.28       15.48      1.09 o 
  -5   0   6      140.73      158.42      3.49 o 
  -4   0   6      309.10      298.52      4.86 o 
  -3   0   6      133.24      121.43      2.83 o 
  -2   0   6       24.04       26.44      1.12 o 
  -1   0   6     3225.69     3336.29     49.67 o 
   0   0   6       33.14       35.90      2.53 o 
   1   0   6      853.52      896.74     17.74 o 
   2   0   6     3920.60     4429.50    104.78 o 
   3   0   6     6861.15     7601.40    167.89 o 
   4   0   6     1547.77     1618.77     67.77 o 
   5   0   6      714.34      726.33     23.99 o 
   6   0   6       23.68       22.90      1.61 o 
   7   0   6       24.18       21.39      2.48 o 
   8   0   6        5.05        6.84      2.06 o 
   9   0   6      415.60      456.48     15.30 o 
  10   0   6       61.03       67.33      4.76 o 
  11   0   6       19.76       22.30      3.49 o 
  12   0   6       17.47       19.20      3.63 o 
  13   0   6        0.13       -2.66      2.66 o 
 -17   1   6       33.03       37.61      4.09 o 
 -16   1   6        4.57        3.28      2.60 o 
 -15   1   6      107.13      104.30      5.78 o 
 -14   1   6        5.55        8.05      2.48 o 
 -13   1   6      102.05      104.08      6.52 o 
 -12   1   6        4.80        6.60      1.32 o 
 -11   1   6       40.07       44.62      1.65 o 
 -10   1   6       72.34       76.70      5.11 o 
  -9   1   6       21.89       18.91      1.85 o 
  -8   1   6      352.57      399.26      6.01 o 
  -7   1   6      286.44      322.79      3.57 o 
  -6   1   6      673.00      743.31      7.77 o 
  -5   1   6      957.77     1052.76     10.78 o 
  -4   1   6      695.72      735.50      7.62 o 
  -3   1   6      570.63      550.91      5.84 o 
  -2   1   6     1184.20     1249.59     14.53 o 
  -1   1   6     1636.48     1798.76     20.37 o 
   0   1   6       24.93       32.88      1.19 o 
   1   1   6       39.89       54.83      1.39 o 
   2   1   6      149.54      134.27      2.37 o 
   3   1   6        0.33        0.21      0.39 o 
   5   1   6       35.51       -0.20      0.88 o 
   6   1   6       61.21       47.20      3.84 o 
   7   1   6      315.40      286.61     10.99 o 
   8   1   6       18.85       15.27      3.11 o 
   9   1   6        6.22        4.87      1.32 o 
  10   1   6      143.10      143.44      4.69 o 
  11   1   6       30.22       30.55      2.60 o 
  12   1   6       29.86       26.26      2.70 o 
  13   1   6        1.51        4.31      2.05 o 
 -16   2   6        9.26       12.21      3.04 o 
 -15   2   6        9.46        5.56      5.76 o 
 -14   2   6       57.93       55.07      2.83 o 
 -13   2   6      147.13      139.56      4.41 o 
 -12   2   6       17.49       15.85      1.47 o 
 -11   2   6       24.40       25.57      1.71 o 
 -10   2   6        4.88        3.16      1.24 o 
  -9   2   6      100.56       94.37      3.31 o 
  -8   2   6       34.48       32.69      1.41 o 
  -7   2   6      429.60      480.52      5.94 o 
  -6   2   6     1276.96     1328.89     12.22 o 
  -5   2   6      622.50      739.23      8.08 o 
  -4   2   6       13.72       10.26      0.85 o 
  -3   2   6        1.40        7.60      0.91 o 
  -2   2   6        0.99        0.63      0.47 o 
  -1   2   6      857.25      973.22     10.12 o 
   0   2   6      157.61      168.35      2.66 o 
   1   2   6        4.91        2.60      0.75 o 
   2   2   6       81.91       88.35      2.12 o 
   3   2   6        2.85        5.80      0.59 o 
   4   2   6        0.92        0.21      0.95 o 
   5   2   6        0.21        2.23      0.98 o 
   6   2   6     1288.01     1333.72     28.03 o 
   7   2   6       71.34       69.39      3.03 o 
   8   2   6       65.44       62.15      6.06 o 
   9   2   6       19.52       23.06      4.34 o 
  10   2   6       27.81       25.36      4.68 o 
  11   2   6       77.01       74.13      7.29 o 
  12   2   6       13.02       13.85      4.37 o 
 -16   3   6       32.88       29.66      4.01 o 
 -15   3   6       27.83       20.13      2.36 o 
 -14   3   6        3.52        3.29      1.45 o 
 -13   3   6       33.16       34.66      2.22 o 
 -12   3   6      241.11      222.16      5.10 o 
 -11   3   6       64.70       57.55      3.33 o 
 -10   3   6      143.31      138.20      6.07 o 
  -9   3   6      231.68      206.89      4.80 o 
  -8   3   6      414.73      415.24      6.00 o 
  -7   3   6      535.03      580.42      7.24 o 
  -6   3   6       69.05       52.91      1.91 o 
  -5   3   6       46.55       61.10      2.64 o 
  -4   3   6      415.90      471.20      6.19 o 
  -3   3   6       83.33       75.72      1.96 o 
  -2   3   6      138.56      148.61      2.55 o 
  -1   3   6       27.25       27.33      1.71 o 
   0   3   6      730.53      847.34     11.82 o 
   1   3   6       55.20       59.98      1.75 o 
   2   3   6        0.01        0.59      1.00 o 
   3   3   6      386.44      394.99      9.46 o 
   4   3   6      293.23      274.11      6.24 o 
   5   3   6      736.39      702.91     13.08 o 
   6   3   6        5.32        7.08      1.31 o 
   7   3   6        0.51        0.25      0.97 o 
   8   3   6       38.31       38.96      3.23 o 
   9   3   6       78.41       72.68      3.66 o 
  10   3   6        9.01        9.67      4.45 o 
  11   3   6       57.65       64.17      7.63 o 
  12   3   6       91.11      105.85      9.75 o 
 -14   4   6        7.74        7.63      2.26 o 
 -13   4   6        7.02        8.47      1.75 o 
 -12   4   6       56.51       60.79      3.17 o 
 -11   4   6       33.86       39.04      2.92 o 
 -10   4   6       45.55       51.23      3.23 o 
  -9   4   6       13.85       11.93      2.04 o 
  -8   4   6        5.53        7.07      1.67 o 
  -7   4   6      162.27      169.15      4.27 o 
  -6   4   6       81.28       78.86      3.03 o 
  -5   4   6      488.91      479.75      7.93 o 
  -4   4   6      306.81      285.27      5.00 o 
  -3   4   6      249.74      249.97      5.94 o 
  -2   4   6      145.29      167.28      3.91 o 
  -1   4   6        0.10       -0.28      1.05 o 
   0   4   6        3.90        1.78      1.12 o 
   1   4   6       20.15       23.74      1.40 o 
   2   4   6       52.42       45.72      2.58 o 
   3   4   6        8.83        4.77      1.51 o 
   4   4   6       24.29       20.95      2.18 o 
   5   4   6        9.19        8.21      1.78 o 
   6   4   6       40.98       38.55      2.77 o 
   7   4   6       16.76       16.64      1.72 o 
   8   4   6      176.10      173.79      4.87 o 
   9   4   6      126.64      123.72      4.44 o 
  10   4   6        0.60        5.12      1.63 o 
 -13   5   6        0.09        4.17      2.44 o 
 -12   5   6        0.49        0.25      1.86 o 
 -11   5   6        0.50        1.61      1.93 o 
 -10   5   6        0.57       -0.85      1.80 o 
  -9   5   6       27.62       30.46      3.02 o 
  -8   5   6       13.63       14.87      2.59 o 
  -7   5   6       13.69       15.37      1.85 o 
  -6   5   6       72.72       76.05      3.72 o 
  -5   5   6       92.77       85.60      3.94 o 
  -4   5   6       80.15       86.20      3.25 o 
  -3   5   6      287.30      289.92      6.55 o 
  -2   5   6       90.32       97.44      3.63 o 
  -1   5   6       34.83       37.39      2.53 o 
   0   5   6       32.23       32.62      2.61 o 
   1   5   6       13.22       13.21      1.67 o 
   2   5   6        6.61        6.63      2.03 o 
   3   5   6       55.96       53.52      4.26 o 
   4   5   6        0.24        1.54      2.00 o 
   5   5   6       26.24       20.36      3.01 o 
   6   5   6       15.60       19.85      2.89 o 
   7   5   6       24.78       30.71      3.31 o 
   8   5   6       18.01       14.70      2.19 o 
   9   5   6       82.04       74.03      4.15 o 
 -10   6   6       72.03       88.56      5.14 o 
  -9   6   6       34.28       42.24      4.48 o 
  -8   6   6       78.63       79.15      6.30 o 
  -7   6   6        0.60       -1.32      2.58 o 
  -6   6   6       50.01       51.70      3.56 o 
  -5   6   6        0.02        0.34      1.94 o 
  -4   6   6        0.03        2.70      2.86 o 
  -3   6   6       21.13       21.89      2.28 o 
  -2   6   6       20.37       20.06      2.44 o 
  -1   6   6       26.72       29.25      2.97 o 
   0   6   6       21.58       19.31      2.56 o 
   1   6   6       31.83       31.10      4.31 o 
   2   6   6       87.39       93.62      8.14 o 
   3   6   6       60.93       59.11      5.14 o 
   4   6   6       43.96       37.04      4.19 o 
   5   6   6       35.72       36.69      7.03 o 
   6   6   6       35.13       35.13     10.27 o 
  -5   7   6        0.04        2.73      4.51 o 
  -2   7   6       21.98       26.56      6.71 o 
  -1   7   6       16.25       15.36      3.22 o 
   0   7   6       12.28        9.93      2.41 o 
   1   7   6        4.43        5.12      3.44 o 
 -17   1   7       54.42       54.38      4.67 o 
 -16   1   7        0.62        1.99      2.49 o 
 -15   1   7      127.16      119.52     11.41 o 
 -14   1   7      104.66       98.77      4.95 o 
 -13   1   7        2.29        4.57      1.70 o 
 -12   1   7        2.97        6.42      1.45 o 
 -11   1   7      276.89      290.36      5.28 o 
 -10   1   7        6.18        6.46      2.46 o 
  -9   1   7       31.67       26.21      5.55 o 
  -8   1   7       84.30      102.89      1.59 o 
  -7   1   7      517.68      565.28      6.18 o 
  -6   1   7      559.86      642.10      6.98 o 
  -5   1   7      957.42     1048.10      9.58 o 
  -4   1   7      463.50      507.45      6.41 o 
  -3   1   7     2367.44     2427.50     26.95 o 
  -2   1   7      196.67      165.60      2.23 o 
  -1   1   7       76.25       84.90      1.66 o 
   0   1   7      630.37      666.32      8.65 o 
   1   1   7      179.67      202.42      2.73 o 
   2   1   7      215.78      222.34      3.58 o 
   3   1   7      173.91      182.01      3.82 o 
   4   1   7       52.37       63.19      1.87 o 
   5   1   7      917.59       -0.30      0.86 o 
   6   1   7      248.39      273.09     10.46 o 
   7   1   7      280.25      272.58     10.78 o 
   8   1   7        0.02        2.03      2.21 o 
   9   1   7      230.75      226.45      6.16 o 
  10   1   7        3.74        1.65      1.57 o 
  11   1   7       12.72       13.15      4.80 o 
  12   1   7       47.55       47.66      3.37 o 
 -17   2   7        5.23        2.79      2.79 o 
 -16   2   7       26.51       21.58      5.64 o 
 -15   2   7        3.19        2.72      1.32 o 
 -14   2   7      150.97      139.57      4.47 o 
 -13   2   7       99.42      104.58      6.06 o 
 -12   2   7       13.10       10.83      1.40 o 
 -11   2   7        0.10        1.31      1.05 o 
 -10   2   7       58.57       54.75      2.35 o 
  -9   2   7       60.45       57.00      1.79 o 
  -8   2   7      252.00      258.78      4.67 o 
  -7   2   7     4769.87     4998.63     45.99 o 
  -6   2   7      288.27      271.63      3.66 o 
  -5   2   7       50.93       59.76      1.51 o 
  -4   2   7       23.88       31.89      1.23 o 
  -3   2   7      564.79      584.29      6.93 o 
  -2   2   7     1743.61     1971.23     18.58 o 
  -1   2   7      161.47      174.71      2.33 o 
   0   2   7      410.43      454.32      5.41 o 
   1   2   7       56.71       46.98      1.45 o 
   2   2   7      238.22      220.78      3.16 o 
   3   2   7        0.50        0.59      0.54 o 
   4   2   7       35.38       36.80      4.11 o 
   5   2   7     1435.47     1318.78     18.30 o 
   6   2   7      167.17      174.39      8.78 o 
   7   2   7       14.43       23.24      1.63 o 
   8   2   7       65.31       65.37      6.21 o 
   9   2   7        5.41        0.24      3.06 o 
  10   2   7        3.90        2.32      3.37 o 
  11   2   7        1.16        4.12      3.59 o 
  12   2   7       31.55       29.21      5.33 o 
 -16   3   7       18.64       23.57      2.43 o 
 -15   3   7        0.07        0.44      1.72 o 
 -14   3   7       26.31       24.21      1.93 o 
 -13   3   7       57.85       46.39      2.54 o 
 -12   3   7        1.34        0.99      1.31 o 
 -11   3   7      218.54      213.36      6.73 o 
 -10   3   7       62.65       59.74      2.78 o 
  -9   3   7       14.04       12.15      1.65 o 
  -8   3   7     1177.75     1219.90     13.82 o 
  -7   3   7        0.11        1.29      0.96 o 
  -6   3   7        1.16       -0.60      0.60 o 
  -5   3   7      100.19       91.09      2.22 o 
  -4   3   7      281.30      283.97      4.35 o 
  -3   3   7       73.65       56.45      1.96 o 
  -2   3   7      852.31      897.28      8.82 o 
  -1   3   7       10.97       21.83      1.09 o 
   0   3   7       17.38       17.96      1.67 o 
   1   3   7      116.45      100.05      3.19 o 
   2   3   7       22.69       22.77      1.70 o 
   3   3   7        3.68        5.70      1.37 o 
   4   3   7      622.67      621.14     11.83 o 
   5   3   7        2.21        1.66      1.16 o 
   6   3   7       11.51        9.89      1.19 o 
   7   3   7      114.53      128.76      3.54 o 
   8   3   7        1.51       -0.63      2.54 o 
   9   3   7        4.91        1.60      1.24 o 
  10   3   7      113.49      116.43      9.21 o 
  11   3   7       35.96       44.04      6.78 o 
 -15   4   7       33.77       34.76      5.41 o 
 -14   4   7       67.41       67.04      3.55 o 
 -13   4   7        4.13        5.40      1.94 o 
 -12   4   7       17.46       17.20      2.25 o 
 -11   4   7        8.72        7.66      2.44 o 
 -10   4   7        3.04        4.28      1.80 o 
  -9   4   7       79.39       79.66      3.74 o 
  -8   4   7       29.38       20.73      1.64 o 
  -7   4   7       22.37       20.05      2.15 o 
  -6   4   7      161.65      164.98      3.95 o 
  -5   4   7      574.42      576.39      9.14 o 
  -4   4   7      941.26      932.60     13.48 o 
  -3   4   7      704.43      754.61     11.26 o 
  -2   4   7      346.14      366.19      6.43 o 
  -1   4   7      141.56      150.44      3.93 o 
   0   4   7       22.47       20.25      1.76 o 
   1   4   7       94.81       99.11      3.94 o 
   2   4   7        0.19       -1.25      1.25 o 
   3   4   7        0.42        0.41      2.01 o 
   4   4   7       44.98       39.38      3.87 o 
   5   4   7       20.31       22.07      2.27 o 
   6   4   7       74.63       76.37      3.55 o 
   7   4   7       26.98       31.29      2.09 o 
   8   4   7      682.40      700.28     11.43 o 
   9   4   7      134.77      148.26      5.92 o 
  10   4   7       17.24       18.51      1.90 o 
 -13   5   7       53.43       50.10      4.26 o 
 -12   5   7        4.20        5.07      2.11 o 
 -11   5   7        0.55        3.44      2.01 o 
 -10   5   7       12.56        9.80      2.84 o 
  -9   5   7       85.99       94.44      4.41 o 
  -8   5   7        0.65       -1.10      1.37 o 
  -7   5   7       13.13       11.69      2.11 o 
  -6   5   7       11.72       11.84      2.54 o 
  -5   5   7      127.19      125.83      4.14 o 
  -4   5   7      432.71      434.98      9.54 o 
  -3   5   7      147.77      154.65      4.10 o 
  -2   5   7       72.95       80.91      3.37 o 
  -1   5   7       21.11       21.86      3.95 o 
   0   5   7        1.48        0.33      1.39 o 
   1   5   7       52.49       54.68      3.64 o 
   2   5   7      112.08      101.18      4.57 o 
   3   5   7      108.30      113.27      5.42 o 
   4   5   7        1.11        2.38      2.01 o 
   5   5   7        9.90        7.37      2.30 o 
   6   5   7       25.03       24.37      4.27 o 
   7   5   7        5.06        3.01      2.16 o 
   8   5   7      275.74      305.87      8.07 o 
 -10   6   7        2.59       -1.45      2.97 o 
  -9   6   7       11.11       12.62      3.40 o 
  -8   6   7       32.10       35.14      6.32 o 
  -7   6   7        0.00        1.87      1.95 o 
  -6   6   7       31.11       31.52      3.10 o 
  -5   6   7        0.30        0.01      2.03 o 
  -4   6   7        0.95       -1.41      2.20 o 
  -3   6   7        0.02       -0.71      1.51 o 
  -2   6   7       57.05       53.15      3.33 o 
  -1   6   7        6.43        2.56      2.09 o 
   0   6   7       31.88       28.64      2.71 o 
   1   6   7        1.32       -1.98      2.57 o 
   2   6   7        1.04       -2.55      2.55 o 
   3   6   7       26.62       31.20      4.02 o 
   4   6   7       49.79       50.60      4.75 o 
   5   6   7        6.93        5.72      3.21 o 
  -2   7   7        3.34       -1.41      2.97 o 
  -1   7   7      102.83       94.90      5.76 o 
   0   7   7        1.93       -0.26      1.69 o 
 -17   0   8        3.45        4.37      3.90 o 
 -16   0   8        0.09       -2.26      3.26 o 
 -15   0   8       28.25       33.13      5.02 o 
 -14   0   8      174.32      165.88      9.12 o 
 -13   0   8       32.14       26.29      4.37 o 
 -12   0   8      704.97      765.59     16.74 o 
 -11   0   8      277.59      310.96      8.05 o 
 -10   0   8      414.45      437.83      8.57 o 
  -9   0   8      398.67      425.54      7.96 o 
  -8   0   8        8.58       11.45      0.94 o 
  -7   0   8       54.73       59.74      1.79 o 
  -6   0   8      228.62      206.43      5.18 o 
  -5   0   8      114.62      133.62      2.88 o 
  -4   0   8     1175.04     1117.08     16.06 o 
  -3   0   8      216.09      200.58      3.64 o 
  -2   0   8      640.66      646.85      9.03 o 
  -1   0   8      439.01      504.35      8.53 o 
   0   0   8     1849.66     2052.69    108.95 o 
   1   0   8      178.45      201.79      7.02 o 
   2   0   8      317.40      457.37     26.04 o 
   3   0   8        8.55        1.92      0.87 o 
   4   0   8        3.62        2.47      0.93 o 
   5   0   8       84.99       75.65      2.79 o 
   6   0   8       77.87       62.28      3.76 o 
   7   0   8      100.97       91.74      4.81 o 
   8   0   8       65.70       79.14      4.73 o 
   9   0   8        2.42        2.88      2.23 o 
  10   0   8        9.83        8.35      2.77 o 
  11   0   8        1.60        0.92      2.63 o 
  12   0   8       29.30       49.33      5.04 o 
 -17   1   8        0.06       -0.18      2.72 o 
 -16   1   8       47.07       51.34      6.11 o 
 -15   1   8        8.24        7.64      2.56 o 
 -14   1   8        0.74       -0.12      1.14 o 
 -13   1   8       25.83       25.82      2.77 o 
 -12   1   8      107.57      119.52      2.98 o 
 -11   1   8      418.42      438.29      8.12 o 
 -10   1   8       45.71       40.33      1.50 o 
  -9   1   8       12.45       15.88      0.88 o 
  -8   1   8        3.05        5.59      0.63 o 
  -7   1   8      213.09      248.88      3.05 o 
  -6   1   8      318.90      323.62      3.70 o 
  -5   1   8        1.66        4.10      0.59 o 
  -4   1   8       35.28       38.38      1.12 o 
  -3   1   8      461.01      499.36      5.46 o 
  -2   1   8      944.24     1019.12     12.96 o 
  -1   1   8      464.64      499.97      7.71 o 
   0   1   8       40.76       44.01      1.29 o 
   1   1   8     1842.47     2052.07     23.32 o 
   2   1   8       27.98       22.11      0.76 o 
   3   1   8        8.81       11.50      1.22 o 
   4   1   8      153.55       -0.11      0.75 o 
   5   1   8       22.18       11.58      2.26 o 
   6   1   8      537.18      531.99     17.74 o 
   7   1   8        1.38        3.74      2.33 o 
   8   1   8       52.06       59.30      2.63 o 
   9   1   8       11.55        9.29      2.18 o 
  10   1   8      215.25      221.14      6.44 o 
  11   1   8       80.64       87.89      3.99 o 
  12   1   8       10.36        7.71      2.17 o 
 -17   2   8       21.86       17.13      3.75 o 
 -16   2   8        4.22        1.65      2.57 o 
 -15   2   8       95.83       82.46      3.54 o 
 -14   2   8       38.14       35.89      1.76 o 
 -13   2   8       17.02       16.89      1.61 o 
 -12   2   8        4.71        3.67      1.20 o 
 -11   2   8        9.71        8.32      1.35 o 
 -10   2   8      214.97      215.43      4.73 o 
  -9   2   8      545.54      563.67      6.46 o 
  -8   2   8      761.17      860.59     10.01 o 
  -7   2   8      166.81      171.61      2.80 o 
  -6   2   8       98.45      104.19      2.26 o 
  -5   2   8     1636.19     1802.89     17.07 o 
  -4   2   8      939.81     1007.00     11.33 o 
  -3   2   8     1570.22     1740.34     18.75 o 
  -2   2   8      209.17      247.56      3.09 o 
  -1   2   8      774.06      834.04      8.33 o 
   0   2   8       85.36       97.43      2.23 o 
   1   2   8        8.27        4.43      0.75 o 
   2   2   8      136.74      133.96      2.44 o 
   3   2   8      177.78      182.36      3.85 o 
   4   2   8      691.75      653.39     27.91 o 
   5   2   8        0.61        3.41      2.25 o 
   6   2   8      107.38       92.20      5.76 o 
   7   2   8      261.92      252.60     11.50 o 
   8   2   8       37.69       31.28      4.65 o 
   9   2   8       64.85       69.04      6.64 o 
  10   2   8       24.88       28.38      5.02 o 
  11   2   8        8.18        7.51      3.88 o 
 -16   3   8        9.78       10.58      2.15 o 
 -15   3   8       40.53       35.64      2.11 o 
 -14   3   8       12.71        9.72      1.63 o 
 -13   3   8       12.46       11.52      1.71 o 
 -12   3   8       40.90       42.46      2.52 o 
 -11   3   8       73.45       65.93      2.91 o 
 -10   3   8        7.39        9.66      1.60 o 
  -9   3   8     1896.39     1910.25     22.75 o 
  -8   3   8        1.83        6.75      1.13 o 
  -7   3   8        9.26       19.00      1.32 o 
  -6   3   8     1117.50     1129.09     17.52 o 
  -5   3   8      223.61      219.25      3.61 o 
  -4   3   8       38.50       41.38      1.97 o 
  -3   3   8        0.33        0.05      0.72 o 
  -2   3   8        0.45        0.05      0.56 o 
  -1   3   8        4.54        6.10      0.80 o 
   0   3   8        1.37        0.43      0.54 o 
   1   3   8      138.08      133.22      3.76 o 
   2   3   8       70.61       75.37      2.44 o 
   3   3   8     1465.65     1428.23     24.63 o 
   4   3   8        2.57        3.70      1.28 o 
   5   3   8      317.11      294.53      6.56 o 
   6   3   8      806.12      799.18     12.24 o 
   7   3   8       80.66       78.90      4.17 o 
   8   3   8        3.15        1.36      1.55 o 
   9   3   8        9.65       12.69      4.54 o 
  10   3   8       71.93       68.57      7.76 o 
  11   3   8        3.69        7.91      4.62 o 
 -15   4   8       10.70        8.44      3.49 o 
 -14   4   8        8.78        8.75      2.04 o 
 -13   4   8        5.57        7.28      1.92 o 
 -12   4   8        1.85        2.83      1.74 o 
 -11   4   8       19.58       19.77      2.40 o 
 -10   4   8       55.91       54.69      5.42 o 
  -9   4   8       16.09       17.92      1.52 o 
  -8   4   8       15.86       15.83      1.59 o 
  -7   4   8       50.52       51.81      2.71 o 
  -6   4   8      231.78      218.62      4.70 o 
  -5   4   8     1097.99     1043.91     14.93 o 
  -4   4   8      274.62      280.53      6.03 o 
  -3   4   8      116.87      128.96      3.14 o 
  -2   4   8      111.79      117.63      2.96 o 
  -1   4   8      181.81      188.97      4.10 o 
   0   4   8       91.17       93.00      2.96 o 
   1   4   8       38.36       37.63      2.40 o 
   2   4   8       84.74       83.79      3.62 o 
   3   4   8       19.28       20.56      2.84 o 
   4   4   8        1.78        2.99      1.57 o 
   5   4   8        1.38        4.08      1.57 o 
   6   4   8       20.87       23.38      2.29 o 
   7   4   8      301.79      278.75      5.74 o 
   8   4   8      120.60      133.13      3.38 o 
   9   4   8       43.24       45.20      3.09 o 
 -13   5   8       72.42       71.88      4.59 o 
 -12   5   8      147.26      160.33      5.73 o 
 -11   5   8       15.06       15.54      3.42 o 
 -10   5   8       38.46       42.87      3.46 o 
  -9   5   8       50.94       51.14      3.30 o 
  -8   5   8       41.10       44.64      2.73 o 
  -7   5   8       80.01       81.79      3.90 o 
  -6   5   8       10.21       14.71      2.27 o 
  -5   5   8       97.02       98.09      3.79 o 
  -4   5   8       86.13       84.86      3.22 o 
  -3   5   8        1.19       -0.24      1.34 o 
  -2   5   8        7.47        7.83      2.04 o 
  -1   5   8      226.03      217.62      6.11 o 
   0   5   8      110.73      112.95      3.54 o 
   1   5   8        0.74       -0.54      1.73 o 
   2   5   8       34.94       37.27      3.77 o 
   3   5   8       41.43       41.40      3.83 o 
   4   5   8      110.91      102.85     12.08 o 
   5   5   8       98.69       94.54      5.16 o 
   6   5   8        8.81        6.92      3.11 o 
   7   5   8      123.71      131.69      4.51 o 
   8   5   8        7.26        6.34      2.06 o 
 -10   6   8       11.17       12.93      3.58 o 
  -9   6   8      125.09      143.54      6.08 o 
  -8   6   8       40.63       44.33      7.99 o 
  -7   6   8       36.74       38.91      3.28 o 
  -6   6   8       10.36       13.00      2.54 o 
  -5   6   8       34.63       28.48      3.09 o 
  -4   6   8       21.08       22.60      2.56 o 
  -3   6   8        1.45        0.67      1.76 o 
  -2   6   8       25.70       24.04      2.55 o 
  -1   6   8        9.50        8.52      2.03 o 
   0   6   8        2.75        2.36      1.66 o 
   1   6   8        3.04        3.28      2.81 o 
   2   6   8       25.49       21.09      3.58 o 
   3   6   8       90.28       91.15     11.97 o 
   4   6   8       35.43       32.54      3.99 o 
   5   6   8       33.96       39.78      4.18 o 
  -2   7   8       90.21       87.97      7.55 o 
 -17   1   9       21.27       27.01      3.86 o 
 -16   1   9       54.86       61.45      5.58 o 
 -15   1   9       15.72       17.47      3.06 o 
 -14   1   9      143.52      147.65      6.32 o 
 -13   1   9      134.39      132.64      5.07 o 
 -12   1   9        3.88        5.01      1.14 o 
 -11   1   9       30.75       34.63      1.38 o 
 -10   1   9      160.50      136.46      2.48 o 
  -9   1   9      124.58      156.17      3.06 o 
  -8   1   9       36.01       40.44      1.21 o 
  -7   1   9        8.64        5.69      0.66 o 
  -6   1   9      258.73      272.98      3.51 o 
  -5   1   9      592.05      616.76      6.71 o 
  -4   1   9     1526.82     1687.08     16.77 o 
  -3   1   9      144.20      171.92      2.29 o 
  -2   1   9      610.26      608.96      9.87 o 
  -1   1   9      589.56      645.60      7.88 o 
   0   1   9      563.18      664.64      7.47 o 
   1   1   9       91.20      105.12      1.74 o 
   2   1   9        2.01        2.83      0.46 o 
   3   1   9       60.80       73.82      1.63 o 
   5   1   9        9.03        6.17      2.17 o 
   6   1   9      179.12      163.12      7.66 o 
   7   1   9      120.40      105.24      6.26 o 
   8   1   9       14.77       11.47      1.58 o 
   9   1   9      213.06      220.68      7.78 o 
  10   1   9       37.47       32.13      3.30 o 
  11   1   9        9.05        5.99      2.06 o 
  12   1   9       18.61       20.97      4.86 o 
 -17   2   9       39.09       35.50      5.42 o 
 -16   2   9        0.14       -1.39      1.39 o 
 -15   2   9       36.66       32.01      2.65 o 
 -14   2   9       37.05       37.66      2.10 o 
 -13   2   9       42.49       41.64      2.26 o 
 -12   2   9       10.52       10.19      1.48 o 
 -11   2   9       40.09       40.31      2.88 o 
 -10   2   9      756.44      789.41      9.19 o 
  -9   2   9      552.70      606.16      8.16 o 
  -8   2   9        0.72        1.23      0.73 o 
  -7   2   9       27.31       22.52      0.97 o 
  -6   2   9      650.18      683.61      6.79 o 
  -5   2   9     1225.75     1257.23     12.24 o 
  -4   2   9     1040.36     1092.25     11.47 o 
  -3   2   9      162.26      197.60      2.86 o 
  -2   2   9      510.88      562.03      6.75 o 
  -1   2   9       59.57       45.24      1.24 o 
   0   2   9      523.35      549.51      7.17 o 
   1   2   9      346.62      295.34      3.98 o 
   2   2   9      242.75      270.85      4.40 o 
   3   2   9       48.13       33.30      1.59 o 
   4   2   9        1.14        2.72      1.78 o 
   5   2   9      101.16       95.90      3.85 o 
   6   2   9       27.94       25.36      1.79 o 
   7   2   9      277.11      277.55     12.30 o 
   8   2   9      121.06      132.98      8.42 o 
   9   2   9        7.22       -0.06      3.05 o 
  10   2   9      105.21       99.29      7.62 o 
  11   2   9        0.00       -2.34      3.09 o 
 -16   3   9       11.82       10.49      3.21 o 
 -15   3   9        2.48        1.52      1.41 o 
 -14   3   9        2.27        2.93      1.45 o 
 -13   3   9       16.46       17.49      1.91 o 
 -12   3   9       11.14        9.17      1.71 o 
 -11   3   9       18.06       14.62      1.84 o 
 -10   3   9       94.41      109.72      2.83 o 
  -9   3   9      171.12      187.48      3.71 o 
  -8   3   9      574.92      557.97      7.90 o 
  -7   3   9     1216.21     1133.03     15.59 o 
  -6   3   9      146.77      149.57      3.16 o 
  -5   3   9        7.85        7.11      1.02 o 
  -4   3   9       40.05       23.13      1.43 o 
  -3   3   9       31.66       45.62      2.95 o 
  -2   3   9        2.46        0.99      0.57 o 
  -1   3   9      193.01      198.95      3.02 o 
   0   3   9       80.62       96.65      3.18 o 
   1   3   9       34.49       40.99      2.01 o 
   2   3   9      131.20      121.63      3.81 o 
   3   3   9      505.66      482.17      9.68 o 
   4   3   9      381.41      393.02      8.19 o 
   5   3   9      377.86      370.26      7.80 o 
   6   3   9        2.27        1.17      0.91 o 
   7   3   9      140.33      146.11      3.87 o 
   8   3   9        8.75        8.18      1.50 o 
   9   3   9        0.01        1.05      3.92 o 
  10   3   9       10.76        4.85      4.25 o 
 -15   4   9       28.00       27.76      3.21 o 
 -14   4   9        0.19        2.33      1.81 o 
 -13   4   9        1.01        0.75      1.78 o 
 -12   4   9       71.19       76.22      3.95 o 
 -11   4   9       11.13       12.54      2.36 o 
 -10   4   9       13.85       18.56      3.08 o 
  -9   4   9        7.91        5.22      1.35 o 
  -8   4   9        4.13        3.32      1.32 o 
  -7   4   9      150.81      143.44      4.26 o 
  -6   4   9     2008.70     2039.63     27.20 o 
  -5   4   9        0.03        0.15      1.76 o 
  -4   4   9        0.53       -1.25      1.25 o 
  -3   4   9      219.71      235.14      4.43 o 
  -2   4   9       13.10       14.02      1.39 o 
  -1   4   9       49.09       49.48      2.25 o 
   0   4   9        0.71        0.93      0.76 o 
   1   4   9      170.50      173.23      4.86 o 
   2   4   9      264.98      254.98      6.84 o 
   3   4   9       77.05       61.37      3.32 o 
   4   4   9       85.78       82.80      3.63 o 
   5   4   9       40.62       52.36      3.10 o 
   6   4   9      719.70      710.80     14.04 o 
   7   4   9        2.06        3.57      1.31 o 
   8   4   9       16.35       17.03      2.00 o 
   9   4   9       30.78       31.60      2.97 o 
 -13   5   9        4.47        3.99      2.17 o 
 -12   5   9        0.29        2.71      2.11 o 
 -11   5   9       63.21       69.43      6.55 o 
 -10   5   9       48.56       52.19      3.78 o 
  -9   5   9       24.57       27.02      2.37 o 
  -8   5   9        0.04       -1.61      1.61 o 
  -7   5   9       22.57       25.38      2.66 o 
  -6   5   9       43.99       48.14      3.40 o 
  -5   5   9      372.92      359.36      7.72 o 
  -4   5   9       64.73       66.79      4.42 o 
  -3   5   9        8.85        9.44      1.65 o 
  -2   5   9       17.66       14.42      1.94 o 
  -1   5   9        4.00        2.96      1.42 o 
   0   5   9        0.21        0.75      1.11 o 
   1   5   9        9.32        6.92      2.33 o 
   2   5   9        0.82        3.59      2.77 o 
   3   5   9       75.33       68.75      4.51 o 
   4   5   9        0.35       -0.62      2.21 o 
   5   5   9       43.94       50.02      4.09 o 
   6   5   9        8.19        7.48      2.31 o 
   7   5   9      112.84      122.85      5.07 o 
 -10   6   9       72.32       89.58      6.24 o 
  -9   6   9        3.51        9.47      2.79 o 
  -8   6   9       10.78       10.90      3.30 o 
  -7   6   9      129.64      123.23      5.19 o 
  -6   6   9       21.24       20.48      2.83 o 
  -5   6   9        3.13        5.01      2.32 o 
  -4   6   9        0.03        2.49      2.14 o 
  -3   6   9        5.12        1.22      1.83 o 
  -2   6   9      131.90      137.42      4.62 o 
  -1   6   9        4.95        5.51      1.81 o 
   0   6   9       19.78       21.63      3.00 o 
   1   6   9       27.54       23.46      3.74 o 
   2   6   9       29.17       35.41      4.30 o 
   3   6   9        1.35        1.31      2.90 o 
   4   6   9        8.04        6.90      4.83 o 
 -18   0  10      265.32      268.48     13.65 o 
 -17   0  10        9.30        2.62      3.91 o 
 -16   0  10        5.55        8.12      3.93 o 
 -15   0  10        5.38        1.52      3.51 o 
 -14   0  10       88.69       94.03      5.62 o 
 -13   0  10      424.33      426.66     10.61 o 
 -12   0  10       11.99       10.06      2.29 o 
 -11   0  10        0.39       -0.28      0.95 o 
 -10   0  10      121.00      152.54      5.11 o 
  -9   0  10      154.95      189.91      4.88 o 
  -8   0  10       44.34       45.53      1.96 o 
  -7   0  10      201.97      198.25      6.07 o 
  -6   0  10      311.32      325.56      5.65 o 
  -5   0  10      378.35      417.53      6.11 o 
  -4   0  10      158.76      183.26      3.61 o 
  -3   0  10       13.05       10.94      1.94 o 
  -2   0  10      108.80      104.54      2.19 o 
  -1   0  10     1303.65     1503.67     20.91 o 
   0   0  10     1553.63     1810.86     46.07 o 
   1   0  10        0.67        2.64      1.35 o 
   2   0  10      428.85      473.15     22.25 o 
   3   0  10      682.34      738.44     30.13 o 
   4   0  10       40.61       47.23      3.38 o 
   5   0  10       28.51       40.43      3.27 o 
   6   0  10        2.38        0.21      1.65 o 
   7   0  10       43.50       39.60      3.61 o 
   8   0  10      245.24      226.25      9.08 o 
   9   0  10       34.18       44.83      4.31 o 
  10   0  10       84.09      103.05      6.36 o 
  11   0  10       18.38       28.49      4.13 o 
 -18   1  10        7.11        8.67      3.16 o 
 -17   1  10       44.78       41.52      4.29 o 
 -16   1  10      132.08      127.38     11.80 o 
 -15   1  10      108.35      106.02      3.78 o 
 -14   1  10       60.44       55.88      3.00 o 
 -13   1  10       93.68      108.97      3.05 o 
 -12   1  10        4.44        5.01      0.97 o 
 -11   1  10      121.63      125.95      2.90 o 
 -10   1  10       74.99       68.36      2.01 o 
  -9   1  10        1.94        0.98      0.59 o 
  -8   1  10       11.39       14.01      0.95 o 
  -7   1  10      267.59      301.66      3.67 o 
  -6   1  10      120.79      119.54      1.97 o 
  -5   1  10     1267.78     1414.19     14.31 o 
  -4   1  10     1684.26     1784.26     16.77 o 
  -3   1  10      789.97      846.73      8.34 o 
  -2   1  10      900.24      975.36     10.80 o 
  -1   1  10     1775.26     1947.87     20.61 o 
   0   1  10        0.34       -0.44      0.49 o 
   1   1  10       76.01       74.15      1.83 o 
   2   1  10       52.32       52.20      1.62 o 
   3   1  10        0.12       -0.01      0.44 o 
   4   1  10       33.92       42.66      1.73 o 
   5   1  10        1.76        3.38      1.23 o 
   6   1  10       37.16       36.14      2.06 o 
   7   1  10       88.54       85.00      4.93 o 
   8   1  10        5.42        6.74      1.47 o 
   9   1  10       33.76       31.62      4.45 o 
  10   1  10       23.35       23.80      2.44 o 
  11   1  10       77.30       91.66      4.24 o 
 -17   2  10        0.16       -1.31      2.62 o 
 -16   2  10       23.67       23.68      2.42 o 
 -15   2  10       10.06        8.61      1.29 o 
 -14   2  10      262.91      258.40      5.50 o 
 -13   2  10       32.14       32.16      2.13 o 
 -12   2  10        6.44        6.68      1.39 o 
 -11   2  10       19.78       22.56      1.28 o 
 -10   2  10       25.56       24.98      2.14 o 
  -9   2  10      295.81      313.24      6.00 o 
  -8   2  10        6.02        4.45      0.76 o 
  -7   2  10      237.91      246.28      3.82 o 
  -6   2  10        1.83        1.67      0.99 o 
  -5   2  10      156.97      187.85      2.85 o 
  -4   2  10      361.31      388.03      4.48 o 
  -3   2  10       43.32       30.37      1.18 o 
  -2   2  10      494.00      520.44      5.63 o 
  -1   2  10      676.15      709.10      8.83 o 
   0   2  10      218.58      205.50      3.77 o 
   1   2  10      274.12      291.18      4.36 o 
   2   2  10       10.00       16.28      1.33 o 
   3   2  10      638.05      596.89      8.24 o 
   4   2  10       14.19       13.10      0.64 o 
   5   2  10       76.84       75.85      5.74 o 
   6   2  10      146.44      151.32      8.37 o 
   7   2  10        4.60        6.38      3.21 o 
   8   2  10      128.25      137.13      8.55 o 
   9   2  10        1.73        3.58      3.38 o 
  10   2  10      142.46      144.34      9.31 o 
  11   2  10      102.31      120.71      8.79 o 
 -16   3  10       92.26       97.80      3.28 o 
 -15   3  10       12.93       15.40      1.91 o 
 -14   3  10       21.99       22.11      2.14 o 
 -13   3  10        1.17        1.87      1.50 o 
 -12   3  10       14.59       12.11      1.82 o 
 -11   3  10      251.78      259.85      5.85 o 
 -10   3  10      441.68      434.47      7.12 o 
  -9   3  10        0.13       -0.17      1.02 o 
  -8   3  10     2075.08     2028.50     22.33 o 
  -7   3  10      691.56      692.58      8.66 o 
  -6   3  10       28.72       32.61      1.73 o 
  -5   3  10        1.81        2.17      0.97 o 
  -4   3  10      473.03      477.96      6.91 o 
  -3   3  10      311.25      285.42      5.80 o 
  -2   3  10      456.13      455.88      6.60 o 
  -1   3  10        2.53        1.14      0.65 o 
   0   3  10       16.02       11.58      2.37 o 
   1   3  10       70.38       76.61      4.28 o 
   2   3  10     1828.57     1706.52     29.17 o 
   3   3  10        2.79        5.07      1.39 o 
   4   3  10      524.32      511.92     10.15 o 
   5   3  10     1050.21      997.38     17.85 o 
   6   3  10        1.80        2.64      1.23 o 
   7   3  10        0.35        2.66      1.65 o 
   8   3  10        0.47        2.74      3.75 o 
   9   3  10        1.70       -3.52      3.52 o 
  10   3  10       83.49       92.72      9.04 o 
 -15   4  10        0.21       -0.51      1.77 o 
 -14   4  10        3.37        2.64      1.79 o 
 -13   4  10       21.12       25.12      2.75 o 
 -12   4  10       74.71       79.82      4.86 o 
 -11   4  10      224.88      222.67      6.48 o 
 -10   4  10       16.63       15.42      1.70 o 
  -9   4  10        2.14       -0.04      1.21 o 
  -8   4  10      207.62      194.86      4.44 o 
  -7   4  10      175.89      177.92      4.30 o 
  -6   4  10      135.76      133.28      4.21 o 
  -5   4  10      128.96      122.24      3.85 o 
  -4   4  10       66.32       58.20      3.06 o 
  -3   4  10      152.43      141.01      3.66 o 
  -2   4  10       56.89       59.81      2.53 o 
  -1   4  10      170.43      168.31      3.76 o 
   0   4  10      105.74      104.27      3.50 o 
   1   4  10      258.27      275.80      7.07 o 
   2   4  10       21.91       20.59      3.22 o 
   3   4  10        6.03       10.24      1.91 o 
   4   4  10       18.07       18.73      2.48 o 
   5   4  10      123.75      117.55      5.42 o 
   6   4  10       16.87       16.75      2.46 o 
   7   4  10        0.46       -1.06      1.06 o 
   8   4  10       93.74      109.01      3.87 o 
 -13   5  10        2.75        1.32      2.14 o 
 -12   5  10       10.37       10.42      2.49 o 
 -11   5  10       23.25       29.22      3.13 o 
 -10   5  10       41.49       40.67      2.30 o 
  -9   5  10       31.65       26.53      2.31 o 
  -8   5  10        0.11       -1.68      1.68 o 
  -7   5  10       31.38       27.05      2.79 o 
  -6   5  10      103.05       98.45      3.95 o 
  -5   5  10       51.42       52.48      3.12 o 
  -4   5  10       26.44       27.25      2.40 o 
  -3   5  10       32.03       39.37      3.04 o 
  -2   5  10       12.86        9.75      2.10 o 
  -1   5  10        9.37        7.59      1.81 o 
   0   5  10      102.61       88.85      3.81 o 
   1   5  10       50.15       50.20      4.30 o 
   2   5  10      121.57      106.02      5.37 o 
   3   5  10       66.32       64.97      8.45 o 
   4   5  10        0.41        0.47      2.09 o 
   5   5  10        3.84        4.05      2.29 o 
   6   5  10        9.87       14.30      2.76 o 
   7   5  10       22.71       24.04      2.74 o 
 -10   6  10       38.36       43.84      4.78 o 
  -9   6  10       89.97       90.27      4.78 o 
  -8   6  10       28.75       27.54      3.11 o 
  -7   6  10       13.26       11.83      2.56 o 
  -6   6  10        1.26        3.62      3.36 o 
  -5   6  10        3.26        3.20      2.84 o 
  -4   6  10        0.48       -0.53      2.28 o 
  -3   6  10        6.30        4.52      2.16 o 
  -2   6  10        4.50        6.00      2.19 o 
  -1   6  10        7.58       10.30      2.57 o 
   0   6  10        0.01       -0.51      2.17 o 
   1   6  10        1.36        8.18      2.44 o 
   2   6  10       94.00       97.24      4.82 o 
   3   6  10       84.23       76.90      5.60 o 
   4   6  10        0.04       -0.68      2.38 o 
 -18   1  11       41.51       35.48      4.30 o 
 -17   1  11        3.80        6.12      2.94 o 
 -16   1  11       21.12       21.80      1.99 o 
 -15   1  11        1.08        1.15      1.89 o 
 -14   1  11      116.11      121.53      3.25 o 
 -13   1  11      104.54      110.61      2.70 o 
 -12   1  11        5.19        6.88      1.11 o 
 -11   1  11       13.05       13.86      1.73 o 
 -10   1  11       92.18       90.26      2.29 o 
  -9   1  11       28.23       24.04      1.31 o 
  -8   1  11       63.18       80.31      1.71 o 
  -7   1  11        5.48        4.99      0.71 o 
  -6   1  11       26.47       36.25      1.21 o 
  -5   1  11      376.10      410.85      4.88 o 
  -4   1  11     2196.22     2337.56     23.02 o 
  -3   1  11        0.01       -0.36      0.50 o 
  -2   1  11      424.58      514.34      5.75 o 
  -1   1  11      182.61      185.01      2.70 o 
   0   1  11      168.22      178.43      2.87 o 
   1   1  11      121.40       95.72      2.31 o 
   2   1  11      102.31       94.34      6.23 o 
   3   1  11       15.19        7.98      1.03 o 
   4   1  11        5.06        2.16      1.10 o 
   5   1  11      101.90       98.71      6.39 o 
   6   1  11       13.00       12.46      2.09 o 
   7   1  11        2.28        1.20      1.28 o 
   8   1  11       97.34       89.33      3.68 o 
   9   1  11        0.94        2.31      2.92 o 
  10   1  11      165.51      163.83     13.65 o 
  11   1  11       43.62       48.92      3.44 o 
 -17   2  11        6.16        3.08      1.64 o 
 -16   2  11       83.66       81.14      3.95 o 
 -15   2  11        2.94        1.50      1.30 o 
 -14   2  11       45.20       45.08      2.49 o 
 -13   2  11       98.25       98.03      4.04 o 
 -12   2  11       69.99       63.83      2.19 o 
 -11   2  11       15.82       13.45      1.38 o 
 -10   2  11      111.82      124.45      2.91 o 
  -9   2  11      533.02      528.90      7.31 o 
  -8   2  11       26.28       27.53      1.56 o 
  -7   2  11       49.93       53.79      1.66 o 
  -6   2  11      136.43      155.17      2.47 o 
  -5   2  11        1.58        1.37      0.67 o 
  -4   2  11      941.86     1031.30     10.30 o 
  -3   2  11        0.35        0.72      0.59 o 
  -2   2  11        5.89        7.50      0.72 o 
  -1   2  11       17.74       22.42      1.03 o 
   0   2  11      251.04      241.60      6.57 o 
   1   2  11       49.30       47.10      2.27 o 
   2   2  11      301.08      266.81      7.07 o 
   3   2  11     1216.26     1186.98     20.35 o 
   4   2  11      263.54      256.58      5.46 o 
   5   2  11        6.55        5.15      0.91 o 
   6   2  11       22.88       26.89      4.26 o 
   7   2  11        2.36        4.67      3.11 o 
   8   2  11       28.50       29.99      5.08 o 
   9   2  11        5.63       10.88      3.86 o 
  10   2  11       81.72      102.02      7.99 o 
 -16   3  11        2.15        0.69      1.44 o 
 -15   3  11        0.15        1.34      1.58 o 
 -14   3  11       11.16       19.17      2.05 o 
 -13   3  11       17.81       18.34      2.03 o 
 -12   3  11       42.38       34.27      2.51 o 
 -11   3  11      760.86      745.03     11.01 o 
 -10   3  11       50.08       46.45      2.11 o 
  -9   3  11       84.69       79.48      2.42 o 
  -8   3  11      120.81      107.32      3.09 o 
  -7   3  11      214.63      214.39      4.05 o 
  -6   3  11       99.29       96.04      2.92 o 
  -5   3  11       10.67        9.27      1.09 o 
  -4   3  11       22.17       25.42      1.51 o 
  -3   3  11       34.11       34.07      1.69 o 
  -2   3  11      203.68      197.14      3.37 o 
  -1   3  11       38.93       36.84      1.34 o 
   0   3  11      180.10      187.35      3.97 o 
   1   3  11      767.31      723.88     13.90 o 
   2   3  11      164.89      153.85      4.49 o 
   3   3  11       33.78       36.95      2.22 o 
   4   3  11      264.28      279.57      5.42 o 
   5   3  11       57.45       60.29      1.86 o 
   6   3  11       55.51       59.04      2.08 o 
   7   3  11       32.67       34.99      1.76 o 
   8   3  11        6.66        3.68      3.72 o 
   9   3  11        4.19       -3.11      3.61 o 
 -15   4  11       54.54       52.70      3.56 o 
 -14   4  11       13.46       10.18      2.25 o 
 -13   4  11       17.32       19.86      3.23 o 
 -12   4  11      908.60      871.46     16.94 o 
 -11   4  11       39.21       36.58      2.18 o 
 -10   4  11      142.26      136.20      3.71 o 
  -9   4  11       90.91       86.33      3.05 o 
  -8   4  11        1.52        1.53      1.35 o 
  -7   4  11       75.30       70.97      3.27 o 
  -6   4  11       12.83       10.40      2.10 o 
  -5   4  11       11.67       10.26      1.75 o 
  -4   4  11       60.86       58.35      2.57 o 
  -3   4  11      104.27      107.90      2.92 o 
  -2   4  11       22.36       22.51      1.76 o 
  -1   4  11        0.12        0.36      0.94 o 
   0   4  11     1290.12     1248.20     19.54 o 
   1   4  11       21.27       21.56      1.95 o 
   2   4  11      178.06      175.49      5.38 o 
   3   4  11       41.56       43.63      3.00 o 
   4   4  11       65.99       58.14      3.24 o 
   5   4  11       80.44       76.41      3.54 o 
   6   4  11       18.63       15.03      1.62 o 
   7   4  11        5.37        7.37      1.40 o 
   8   4  11       63.40       57.66      5.09 o 
 -13   5  11      134.01      146.72      5.74 o 
 -12   5  11       79.44       77.47      4.65 o 
 -11   5  11       23.52       23.94      3.01 o 
 -10   5  11        6.30        8.48      1.68 o 
  -9   5  11      105.71      109.34      4.02 o 
  -8   5  11       28.13       20.86      2.60 o 
  -7   5  11       69.06       66.00      3.89 o 
  -6   5  11       15.20       23.78      2.43 o 
  -5   5  11        0.01       -1.39      1.56 o 
  -4   5  11       48.06       46.80      3.43 o 
  -3   5  11       41.68       45.10      3.22 o 
  -2   5  11      110.27      111.24      4.32 o 
  -1   5  11      304.29      277.41      5.44 o 
   0   5  11      174.66      165.75      5.61 o 
   1   5  11       61.23       61.50      3.72 o 
   2   5  11       16.38       12.39      2.04 o 
   3   5  11        1.21        0.67      2.05 o 
   4   5  11       20.44       25.53      3.13 o 
   5   5  11      146.71      154.52      6.29 o 
   6   5  11        1.32        0.63      2.67 o 
 -10   6  11       32.41       26.63      4.74 o 
  -9   6  11       23.99       16.71      2.68 o 
  -8   6  11      103.43       95.50      4.87 o 
  -7   6  11        0.00        1.00      2.18 o 
  -6   6  11       56.95       55.94      4.05 o 
  -5   6  11        8.90        8.47      2.48 o 
  -4   6  11       17.36       19.67      3.24 o 
  -3   6  11       10.41       12.31      2.49 o 
  -2   6  11        0.82       -0.94      1.91 o 
  -1   6  11        9.49        9.53      2.54 o 
   0   6  11       19.31       20.18      3.49 o 
   1   6  11       77.48       71.66      4.64 o 
   2   6  11        2.85        2.40      2.14 o 
   3   6  11        0.60       -0.52      1.98 o 
 -18   0  12      102.74      125.33      9.41 o 
 -17   0  12        1.28        1.27      3.94 o 
 -16   0  12       11.47       16.50      4.54 o 
 -15   0  12        5.18        4.04      2.09 o 
 -14   0  12      267.68      262.05      8.85 o 
 -13   0  12      623.55      606.29     11.16 o 
 -12   0  12       67.73       71.84      2.83 o 
 -11   0  12        1.14        3.38      1.16 o 
 -10   0  12        1.13        1.89      1.68 o 
  -9   0  12      717.36      709.24     11.24 o 
  -8   0  12     1069.14     1033.54     15.46 o 
  -7   0  12      919.64     1002.87     13.44 o 
  -6   0  12     2552.13     2657.92     33.23 o 
  -5   0  12       16.27       13.27      1.12 o 
  -4   0  12       20.19       13.12      1.44 o 
  -3   0  12      117.96      113.23      2.46 o 
  -2   0  12      689.99      784.57      9.41 o 
  -1   0  12      208.20      218.13      4.37 o 
   0   0  12       52.89       38.78      5.06 o 
   1   0  12       16.00       -0.91      0.91 o 
   2   0  12        2.67        4.55      1.72 o 
   3   0  12      878.14      802.45     24.41 o 
   4   0  12      239.45      209.90      8.25 o 
   5   0  12       98.27       66.18      4.39 o 
   6   0  12      918.51      783.54     24.40 o 
   7   0  12        4.47       -1.68      1.88 o 
   8   0  12       21.88       23.95      3.54 o 
   9   0  12      245.14      257.61     10.79 o 
  10   0  12        3.29        4.67      2.97 o 
 -18   1  12        0.25        0.52      2.83 o 
 -17   1  12       26.08       24.01      3.79 o 
 -16   1  12      265.45      261.14      6.76 o 
 -15   1  12       24.26       25.58      1.59 o 
 -14   1  12       15.30       16.97      1.29 o 
 -13   1  12       29.76       38.90      1.88 o 
 -12   1  12      107.16      119.15      2.54 o 
 -11   1  12        1.67        2.10      0.85 o 
 -10   1  12      108.22      105.72      3.01 o 
  -9   1  12        0.90        0.74      0.70 o 
  -8   1  12      250.61      272.50      3.56 o 
  -7   1  12      111.58      130.18      2.48 o 
  -6   1  12      306.64      335.23      3.83 o 
  -5   1  12        7.27       13.37      0.83 o 
  -4   1  12     1363.43     1421.16     13.66 o 
  -3   1  12      384.98      443.90      4.86 o 
  -2   1  12        8.45        4.87      0.74 o 
  -1   1  12      145.43      149.26      2.38 o 
   0   1  12       41.43       42.43      1.43 o 
   1   1  12       34.03       31.74      1.22 o 
   2   1  12       38.40       41.51      1.52 o 
   3   1  12       20.92       20.85      1.84 o 
   4   1  12        0.00        1.38      1.18 o 
   5   1  12        9.55        4.86      1.35 o 
   6   1  12      207.25      188.47      5.57 o 
   7   1  12       10.13        2.75      2.16 o 
   8   1  12        3.91        5.16      1.65 o 
   9   1  12       33.30       33.71      4.22 o 
  10   1  12       55.08       60.30      3.59 o 
 -17   2  12       45.09       46.74      3.27 o 
 -16   2  12        8.24        5.46      1.46 o 
 -15   2  12      175.09      167.26      4.42 o 
 -14   2  12       36.40       36.44      2.38 o 
 -13   2  12       49.27       47.13      1.97 o 
 -12   2  12        3.18        6.52      1.24 o 
 -11   2  12       35.40       34.87      1.93 o 
 -10   2  12     1320.87     1279.66     14.43 o 
  -9   2  12        0.98        2.35      0.87 o 
  -8   2  12       35.50       36.36      1.39 o 
  -7   2  12       21.95       19.52      1.49 o 
  -6   2  12        3.34        1.09      0.66 o 
  -5   2  12        0.26        0.75      0.67 o 
  -4   2  12      385.19      434.32      4.98 o 
  -3   2  12     1112.05     1219.42     11.98 o 
  -2   2  12       15.14       23.00      1.10 o 
  -1   2  12       22.97       19.48      1.47 o 
   0   2  12       12.19        9.59      1.11 o 
   1   2  12        9.15        9.90      1.39 o 
   2   2  12      407.60      398.88     10.82 o 
   3   2  12       17.87       16.15      1.50 o 
   4   2  12      143.40      139.20      3.60 o 
   5   2  12       20.47       20.56      1.84 o 
   6   2  12       39.13       40.75      2.42 o 
   7   2  12        0.00        0.27      2.64 o 
   8   2  12        8.13       16.00      4.28 o 
   9   2  12       71.52       77.33      7.54 o 
  10   2  12        7.07        2.42      3.74 o 
 -17   3  12        8.48        7.18      1.88 o 
 -16   3  12        1.77       -1.03      1.50 o 
 -15   3  12       66.89       69.89      3.30 o 
 -14   3  12        1.09        3.48      1.76 o 
 -13   3  12      134.58      128.13      4.14 o 
 -12   3  12      389.18      387.13      6.67 o 
 -11   3  12      118.70      129.57      3.73 o 
 -10   3  12        0.61       -0.51      1.10 o 
  -9   3  12     2116.38     2078.11     27.13 o 
  -8   3  12       53.58       49.11      2.17 o 
  -7   3  12        0.91        2.40      1.23 o 
  -6   3  12      359.98      376.38      5.05 o 
  -5   3  12      152.31      146.42      3.18 o 
  -4   3  12      104.81      122.99      2.88 o 
  -3   3  12       62.19       47.38      2.59 o 
  -2   3  12       19.68       21.38      1.50 o 
  -1   3  12      570.01      567.94      7.68 o 
   0   3  12       68.16       72.34      2.74 o 
   1   3  12       92.17       91.54      3.43 o 
   2   3  12        0.03        2.13      1.31 o 
   3   3  12     1519.71     1475.82     25.62 o 
   4   3  12        2.90        3.78      1.38 o 
   5   3  12       15.47       20.88      1.95 o 
   6   3  12       70.18       65.60      2.61 o 
   7   3  12        1.19        1.48      1.47 o 
   8   3  12       92.99       88.93      8.67 o 
   9   3  12        4.48        2.40      4.23 o 
 -15   4  12        6.21       10.51      2.27 o 
 -14   4  12       55.60       67.06      4.95 o 
 -13   4  12      213.74      196.38      7.17 o 
 -12   4  12       28.68       36.69      3.18 o 
 -11   4  12       21.59       20.98      1.97 o 
 -10   4  12       19.12       21.63      1.92 o 
  -9   4  12        0.90        0.22      1.28 o 
  -8   4  12        3.43        4.33      1.52 o 
  -7   4  12       19.92       17.86      1.79 o 
  -6   4  12      129.16      128.62      3.65 o 
  -5   4  12      122.11      115.69      3.47 o 
  -4   4  12       11.15        7.97      1.71 o 
  -3   4  12       64.04       64.35      2.68 o 
  -2   4  12      333.88      310.12      5.80 o 
  -1   4  12      799.44      836.12     14.26 o 
   0   4  12      111.57      115.58      5.23 o 
   1   4  12       95.62       97.28      3.36 o 
   2   4  12       52.86       57.02      2.76 o 
   3   4  12        1.22        0.10      1.27 o 
   4   4  12       44.90       44.85      2.45 o 
   5   4  12        1.15        2.06      1.40 o 
   6   4  12       15.15       14.88      1.60 o 
   7   4  12       45.68       47.84      3.05 o 
 -13   5  12        5.23        8.67      2.49 o 
 -12   5  12       55.10       68.32      7.94 o 
 -11   5  12       41.44       48.62      2.74 o 
 -10   5  12       42.63       47.68      4.96 o 
  -9   5  12      156.51      143.06      4.58 o 
  -8   5  12       23.62       22.96      2.76 o 
  -7   5  12       19.86       20.15      3.58 o 
  -6   5  12       38.69       43.89      3.06 o 
  -5   5  12        8.93        9.15      2.01 o 
  -4   5  12        9.22       10.75      2.20 o 
  -3   5  12       29.11       28.06      2.69 o 
  -2   5  12      242.03      246.68      6.68 o 
  -1   5  12        0.16       -0.47      1.88 o 
   0   5  12        7.84        7.24      2.01 o 
   1   5  12        5.93        5.32      1.87 o 
   2   5  12       70.95       75.19      3.73 o 
   3   5  12        7.15        6.91      1.84 o 
   4   5  12      110.16      115.22      4.37 o 
   5   5  12       19.23       18.42      2.25 o 
 -10   6  12        2.21        3.93      2.11 o 
  -9   6  12       23.59       21.24      3.01 o 
  -8   6  12       71.76       64.67      4.26 o 
  -7   6  12        6.79        6.39      2.45 o 
  -6   6  12        6.29        7.07      3.02 o 
  -5   6  12        5.46        6.72      2.53 o 
  -4   6  12        1.71        1.17      2.07 o 
  -3   6  12        1.15        0.29      2.01 o 
  -2   6  12        5.79        5.06      2.41 o 
  -1   6  12       26.14       26.28      4.01 o 
   0   6  12       20.64       15.38      3.32 o 
   1   6  12        1.33       -0.70      2.08 o 
   2   6  12       18.45       26.14      3.07 o 
 -18   1  13       37.77       39.30      4.60 o 
 -17   1  13        8.02       10.45      1.89 o 
 -16   1  13        4.87        5.49      1.83 o 
 -15   1  13       80.03       79.47      3.48 o 
 -14   1  13       31.73       27.21      1.68 o 
 -13   1  13      370.24      377.88      5.51 o 
 -12   1  13       53.30       65.65      2.02 o 
 -11   1  13       42.44       38.68      1.71 o 
 -10   1  13        0.32        0.65      0.76 o 
  -9   1  13       50.13       56.06      1.72 o 
  -8   1  13       32.28       38.44      2.03 o 
  -7   1  13      662.73      675.77      7.19 o 
  -6   1  13       69.82       87.03      1.71 o 
  -5   1  13       18.33       17.65      0.95 o 
  -4   1  13       94.17      113.89      2.14 o 
  -3   1  13      781.30      841.49      8.47 o 
  -2   1  13        1.45       -0.49      0.49 o 
  -1   1  13        4.43        6.17      0.64 o 
   1   1  13        0.50        3.62      0.86 o 
   2   1  13      208.69      179.78      5.33 o 
   3   1  13       85.82       59.95      3.67 o 
   4   1  13       27.68       21.30      3.54 o 
   5   1  13        9.91       10.32      1.69 o 
   6   1  13       86.96       84.61      3.58 o 
   7   1  13        5.17        4.87      1.64 o 
   8   1  13        0.28        1.02      1.95 o 
   9   1  13        3.64        3.30      1.82 o 
 -18   2  13       17.66       16.28      2.34 o 
 -17   2  13       10.62       10.10      3.18 o 
 -16   2  13      114.97      123.15      3.78 o 
 -15   2  13       48.59       52.02      2.80 o 
 -14   2  13       76.61       71.11      3.91 o 
 -13   2  13       27.89       31.49      1.88 o 
 -12   2  13       46.84       47.20      2.25 o 
 -11   2  13     1453.87     1436.85     17.29 o 
 -10   2  13       29.98       31.53      1.56 o 
  -9   2  13       15.27        9.84      1.11 o 
  -8   2  13       47.53       42.86      1.52 o 
  -7   2  13      135.09      126.49      2.46 o 
  -6   2  13       52.23       46.09      1.52 o 
  -5   2  13       11.38        9.43      1.10 o 
  -4   2  13     1467.72     1530.13     15.71 o 
  -3   2  13      118.98      117.34      3.49 o 
  -2   2  13       19.73       18.94      1.05 o 
  -1   2  13       70.77       69.54      2.77 o 
   0   2  13        1.88        0.87      1.14 o 
   1   2  13     2452.82     2315.30     38.41 o 
   2   2  13      366.78      347.71     10.60 o 
   3   2  13       21.37       21.39      2.73 o 
   4   2  13       44.36       41.80      2.14 o 
   5   2  13        7.66        7.97      1.63 o 
   6   2  13        1.02        1.54      1.33 o 
   7   2  13       81.51       86.41      3.62 o 
   8   2  13      180.15      184.04      5.67 o 
   9   2  13        0.04       -1.84      3.27 o 
 -17   3  13        1.03        0.73      1.97 o 
 -16   3  13       27.16       24.92      2.58 o 
 -15   3  13        1.83        2.31      1.82 o 
 -14   3  13       61.22       62.68      3.69 o 
 -13   3  13       70.33       75.60      2.71 o 
 -12   3  13       78.95       77.23      5.75 o 
 -11   3  13      150.49      149.39      3.62 o 
 -10   3  13      281.33      255.27      5.17 o 
  -9   3  13       19.90       20.59      1.79 o 
  -8   3  13        1.74       -0.71      1.01 o 
  -7   3  13      316.30      311.59      6.09 o 
  -6   3  13      308.83      301.20      4.64 o 
  -5   3  13       14.19       14.28      1.34 o 
  -4   3  13        4.53        3.50      1.05 o 
  -3   3  13        5.88        7.28      1.13 o 
  -2   3  13      182.89      170.53      3.34 o 
  -1   3  13      202.46      186.10      4.52 o 
   0   3  13      355.31      347.87      7.82 o 
   1   3  13      459.61      425.88      9.11 o 
   2   3  13      156.05      153.48      4.76 o 
   3   3  13       53.02       48.29      2.71 o 
   4   3  13        0.03       -0.07      1.58 o 
   5   3  13       88.57       89.51      3.17 o 
   6   3  13       37.15       31.04      1.87 o 
   7   3  13       42.05       43.48      2.88 o 
   8   3  13        0.02       -2.26      3.67 o 
 -15   4  13      276.00      272.11      7.68 o 
 -14   4  13       77.55       76.35      4.37 o 
 -13   4  13      222.35      207.36      6.53 o 
 -12   4  13        0.87       -0.23      1.38 o 
 -11   4  13       51.67       56.37      2.95 o 
 -10   4  13        3.39        3.29      1.70 o 
  -9   4  13      160.00      173.70      4.36 o 
  -8   4  13        1.57        2.49      1.73 o 
  -7   4  13        0.39        0.08      2.18 o 
  -6   4  13       60.32       65.66      2.88 o 
  -5   4  13       12.48        8.71      1.60 o 
  -4   4  13       20.32       18.64      2.02 o 
  -3   4  13      382.92      349.03      6.45 o 
  -2   4  13       43.68       42.27      3.10 o 
  -1   4  13      918.84      820.80     19.48 o 
   0   4  13       93.58       78.80      4.34 o 
   1   4  13      144.20      142.23      4.90 o 
   2   4  13      122.89      110.06      4.23 o 
   3   4  13      177.81      167.58      5.25 o 
   4   4  13       44.48       45.61      3.01 o 
   5   4  13        4.44        4.36      1.94 o 
   6   4  13       48.77       45.73      2.80 o 
   7   4  13       44.43       44.16      3.23 o 
 -13   5  13       17.62       10.56      4.01 o 
 -12   5  13        0.36        1.11      2.09 o 
 -11   5  13       12.50       14.69      2.09 o 
 -10   5  13        6.53        7.21      1.95 o 
  -9   5  13       58.62       49.76      5.80 o 
  -8   5  13        9.29        8.74      2.29 o 
  -7   5  13       41.09       45.94      3.58 o 
  -6   5  13        0.07        0.06      1.62 o 
  -5   5  13       32.46       36.70      5.12 o 
  -4   5  13       50.44       52.48      4.14 o 
  -3   5  13       47.13       55.58      3.42 o 
  -2   5  13      344.40      312.69      6.68 o 
  -1   5  13      119.74      108.58      5.74 o 
   0   5  13       22.60       19.15      3.12 o 
   1   5  13       21.43       23.54      3.28 o 
   2   5  13        0.88       -1.83      1.83 o 
   3   5  13        4.25        3.21      2.22 o 
   4   5  13        0.00       -1.92      1.92 o 
   5   5  13        3.73        3.91      2.85 o 
 -10   6  13       50.22       54.28      5.31 o 
  -9   6  13       13.34       13.38      2.83 o 
  -8   6  13        0.87       -0.74      2.19 o 
  -7   6  13        0.00        1.41      2.70 o 
  -6   6  13       24.71       28.29      3.90 o 
  -5   6  13       23.45       25.51      3.19 o 
  -4   6  13       89.87       91.92      4.73 o 
  -3   6  13       31.85       32.61      3.06 o 
  -2   6  13       15.37        9.52      4.36 o 
  -1   6  13        0.34        2.38      3.55 o 
   0   6  13       23.25       17.34      3.61 o 
   1   6  13        1.16        1.39      2.67 o 
 -18   0  14       48.66       45.10      6.51 o 
 -17   0  14       13.62       15.25      4.82 o 
 -16   0  14        1.81       -0.36      2.67 o 
 -15   0  14       23.81       24.60      1.66 o 
 -14   0  14        8.06        8.80      1.55 o 
 -13   0  14       10.86       14.28      1.75 o 
 -12   0  14       98.65       92.36      5.49 o 
 -11   0  14      104.84      109.85      3.79 o 
 -10   0  14       51.77       58.28      2.53 o 
  -9   0  14     1072.19     1139.77     17.18 o 
  -8   0  14      492.91      518.61      8.29 o 
  -7   0  14      500.33      517.16      9.88 o 
  -6   0  14      226.65      246.45      4.40 o 
  -5   0  14       46.39       46.39      2.04 o 
  -4   0  14        9.99        5.63      1.01 o 
  -3   0  14        2.69        1.87      0.81 o 
  -2   0  14        0.01        0.07      0.46 o 
  -1   0  14        5.06        3.88      0.96 o 
   0   0  14       88.50      104.17      2.91 o 
   1   0  14        1.93        6.83      2.05 o 
   2   0  14      120.02      100.47      5.48 o 
   3   0  14      458.68      367.96     12.98 o 
   4   0  14        0.17        0.29      1.91 o 
   5   0  14      236.84      190.46      8.44 o 
   6   0  14      148.40      133.68      6.89 o 
   7   0  14       71.26       65.17      5.00 o 
   8   0  14       17.15       18.80      3.53 o 
   9   0  14       25.62       24.75      3.95 o 
 -18   1  14       53.16       42.77      5.93 o 
 -17   1  14       28.44       29.59      2.73 o 
 -16   1  14        3.82        2.20      1.20 o 
 -15   1  14       80.79       85.93      2.60 o 
 -14   1  14        0.34        0.68      1.28 o 
 -13   1  14      154.59      151.40      3.09 o 
 -12   1  14      407.95      388.69      5.83 o 
 -11   1  14       38.67       26.69      1.53 o 
 -10   1  14      287.23      293.44      4.45 o 
  -9   1  14       69.29       75.99      1.95 o 
  -8   1  14       74.79       91.61      1.95 o 
  -7   1  14      484.55      504.20      5.44 o 
  -6   1  14      305.70      283.89      3.89 o 
  -5   1  14      402.36      442.09      5.07 o 
  -4   1  14      156.20      186.74      2.68 o 
  -3   1  14       26.09       25.68      1.14 o 
  -2   1  14       48.51       56.33      1.54 o 
  -1   1  14        4.47        2.35      1.01 o 
   0   1  14      927.31      851.46     25.88 o 
   1   1  14        2.16        3.16      1.89 o 
   2   1  14       60.12       48.01      1.88 o 
   3   1  14       19.39       18.56      2.05 o 
   4   1  14      114.53       88.35      4.96 o 
   5   1  14      121.29      109.60      4.28 o 
   6   1  14       38.98       33.36      2.68 o 
   7   1  14      150.22      158.57      6.37 o 
   8   1  14       16.90       19.07      2.38 o 
   9   1  14       40.69       48.29      3.35 o 
 -18   2  14       39.15       39.20      6.04 o 
 -17   2  14        1.01        0.83      1.34 o 
 -16   2  14        0.29        2.19      1.48 o 
 -15   2  14        0.00        1.03      1.44 o 
 -14   2  14       40.00       36.78      2.01 o 
 -13   2  14       71.01       70.72      2.70 o 
 -12   2  14      466.95      477.95      7.86 o 
 -11   2  14      151.07      158.64      3.77 o 
 -10   2  14       14.18       16.34      1.29 o 
  -9   2  14       16.41       15.05      1.28 o 
  -8   2  14        0.53       -0.13      0.79 o 
  -7   2  14        4.52        5.58      0.91 o 
  -6   2  14      648.75      642.51      7.47 o 
  -5   2  14        5.58        3.37      0.77 o 
  -4   2  14        0.06        1.13      0.75 o 
  -3   2  14       54.16       58.11      2.25 o 
  -2   2  14       31.17       38.55      1.42 o 
  -1   2  14       10.82        5.76      1.34 o 
   0   2  14      892.00      860.29     15.66 o 
   1   2  14      998.55      972.74     17.33 o 
   2   2  14       11.21       13.03      1.57 o 
   3   2  14       43.16       44.95      4.12 o 
   4   2  14       10.51       10.70      1.14 o 
   5   2  14        5.85        8.28      4.40 o 
   6   2  14        1.72        3.53      1.60 o 
   7   2  14       51.35       64.65      3.38 o 
   8   2  14       19.42       26.80      2.39 o 
 -17   3  14       20.85       24.36      3.05 o 
 -16   3  14        0.03        0.38      1.79 o 
 -15   3  14       15.55       16.16      3.23 o 
 -14   3  14       52.22       60.13      4.61 o 
 -13   3  14        4.56        4.79      1.70 o 
 -12   3  14       74.94       79.13      2.74 o 
 -11   3  14      225.11      232.79      5.00 o 
 -10   3  14      140.23      143.39      3.76 o 
  -9   3  14      189.99      201.85      4.54 o 
  -8   3  14       13.88        9.15      1.41 o 
  -7   3  14        6.83        9.16      1.21 o 
  -6   3  14      463.02      463.76      8.14 o 
  -5   3  14      234.49      239.15      4.36 o 
  -4   3  14       61.52       51.30      2.23 o 
  -3   3  14       15.42       10.53      1.24 o 
  -2   3  14       51.38       48.12      1.90 o 
  -1   3  14        1.72        3.10      1.29 o 
   0   3  14       21.63       21.70      2.16 o 
   1   3  14      133.11      134.62      4.35 o 
   2   3  14      306.16      272.05      6.59 o 
   3   3  14        1.72       -0.31      1.27 o 
   4   3  14        1.76        2.35      0.91 o 
   5   3  14        1.06        3.30      1.51 o 
   6   3  14      143.92      143.34      6.53 o 
   7   3  14       53.78       61.84      3.47 o 
 -15   4  14       16.71       20.83      2.87 o 
 -14   4  14       43.03       30.01      3.17 o 
 -13   4  14       72.12       73.78      2.89 o 
 -12   4  14      137.18      142.52      4.26 o 
 -11   4  14       29.02       25.59      2.74 o 
 -10   4  14        2.08        1.35      1.39 o 
  -9   4  14       21.27       23.14      2.02 o 
  -8   4  14        0.36       -0.45      1.43 o 
  -7   4  14        3.38        5.30      1.49 o 
  -6   4  14       12.20       11.20      1.68 o 
  -5   4  14        0.85        1.79      1.35 o 
  -4   4  14        1.67        4.14      1.38 o 
  -3   4  14       71.63       80.66      2.99 o 
  -2   4  14       12.70       20.79      2.20 o 
  -1   4  14      371.94      368.75     10.69 o 
   0   4  14       84.22       88.08      4.63 o 
   1   4  14      215.81      215.89      6.21 o 
   2   4  14       19.27       18.49      3.91 o 
   3   4  14       97.23       91.49      4.68 o 
   4   4  14       27.41       30.50      2.59 o 
   5   4  14       12.74       14.44      1.52 o 
   6   4  14        2.66        3.83      1.60 o 
 -13   5  14       46.47       36.84      3.61 o 
 -12   5  14       15.88       17.82      2.74 o 
 -11   5  14       20.42       18.55      2.56 o 
 -10   5  14        8.24        7.50      1.97 o 
  -9   5  14        1.23        0.36      2.15 o 
  -8   5  14       62.87       58.12      3.97 o 
  -7   5  14        0.71       -0.97      1.67 o 
  -6   5  14        0.45        3.40      2.65 o 
  -5   5  14        0.80       -1.22      2.99 o 
  -4   5  14       56.02       48.43      3.44 o 
  -3   5  14      330.32      328.54     11.40 o 
  -2   5  14       36.02       34.41      4.40 o 
  -1   5  14        3.00        2.98      2.48 o 
   0   5  14        6.16        6.78      2.58 o 
   1   5  14       10.12        1.53      2.16 o 
   2   5  14       41.57       35.74      3.64 o 
   3   5  14        0.50        2.47      2.18 o 
   4   5  14        8.82        6.62      2.89 o 
 -10   6  14      111.19      104.03      8.01 o 
  -9   6  14       68.78       66.64      4.53 o 
  -8   6  14        0.05       -3.06      3.06 o 
  -7   6  14       25.20       30.33      4.15 o 
  -6   6  14       90.37       94.27      7.88 o 
  -5   6  14       29.41       33.53      5.61 o 
  -4   6  14        1.80       -1.13      2.61 o 
  -3   6  14        0.16        1.03      1.86 o 
  -2   6  14       11.81        6.25      4.52 o 
  -1   6  14        0.06        2.09      3.45 o 
   0   6  14       24.35       19.78      3.70 o 
   1   6  14       11.62       16.60      3.42 o 
 -18   1  15       11.94       12.87      2.13 o 
 -17   1  15       40.69       39.95      3.19 o 
 -16   1  15       29.10       28.14      1.90 o 
 -15   1  15       29.09       26.88      1.82 o 
 -14   1  15      190.61      198.34      4.87 o 
 -13   1  15      542.61      534.46      7.54 o 
 -12   1  15      119.41      123.47      3.97 o 
 -11   1  15      193.63      183.55      3.40 o 
 -10   1  15       63.27       66.08      2.58 o 
  -9   1  15      519.76      510.18      5.95 o 
  -8   1  15      163.88      150.56      2.63 o 
  -7   1  15        0.39       -0.26      0.65 o 
  -6   1  15       14.13       15.57      1.04 o 
  -5   1  15       37.71       45.62      1.59 o 
  -4   1  15       63.58       51.22      1.58 o 
  -3   1  15        9.52       16.49      1.16 o 
  -2   1  15      147.10      160.18      6.58 o 
   0   1  15      141.14      125.34      3.63 o 
   1   1  15        7.47        6.18      1.34 o 
   2   1  15       72.35       79.91      3.73 o 
   3   1  15      558.07      517.55     12.39 o 
   4   1  15       11.54        9.62      1.84 o 
   5   1  15        2.95        0.51      1.48 o 
   6   1  15       26.13       22.41      2.46 o 
   7   1  15       82.72       91.64      4.21 o 
   8   1  15       47.08       54.26      3.55 o 
 -18   2  15        8.16       13.91      3.75 o 
 -17   2  15        2.24        1.60      1.52 o 
 -16   2  15        5.55        6.55      1.78 o 
 -15   2  15        4.01        3.51      1.00 o 
 -14   2  15       43.63       43.16      2.29 o 
 -13   2  15       58.13       55.36      2.60 o 
 -12   2  15      818.82      803.16     10.61 o 
 -11   2  15       99.16       94.60      2.47 o 
 -10   2  15       32.13       41.22      1.94 o 
  -9   2  15       35.85       38.90      1.75 o 
  -8   2  15       54.85       48.08      1.78 o 
  -7   2  15      486.18      466.58      5.90 o 
  -6   2  15        1.38        0.96      0.77 o 
  -5   2  15       12.84       10.22      1.10 o 
  -4   2  15      118.94      120.10      3.07 o 
  -3   2  15       32.63       29.42      1.59 o 
  -2   2  15       39.03       35.71      1.42 o 
  -1   2  15       58.91       64.34      2.93 o 
   0   2  15      945.64      900.46     16.40 o 
   1   2  15       32.62       33.70      2.26 o 
   2   2  15        1.75        2.93      1.23 o 
   3   2  15      147.65      151.13      4.06 o 
   4   2  15       52.14       57.70      3.33 o 
   5   2  15        7.96       11.92      2.01 o 
   6   2  15       10.97       14.71      3.31 o 
   7   2  15        2.35        1.10      1.90 o 
   8   2  15        0.00       -1.54      1.54 o 
 -17   3  15       22.90       24.34      4.76 o 
 -16   3  15        5.61       10.68      2.30 o 
 -15   3  15        4.25        1.27      1.84 o 
 -14   3  15       19.92       17.14      1.80 o 
 -13   3  15       51.55       46.64      2.29 o 
 -12   3  15        3.58        2.92      1.53 o 
 -11   3  15       12.14       14.16      1.72 o 
 -10   3  15       11.98        9.26      1.53 o 
  -9   3  15       55.46       50.14      2.22 o 
  -8   3  15      187.33      174.70      3.49 o 
  -7   3  15       51.77       67.24      2.48 o 
  -6   3  15       62.20       71.98      2.54 o 
  -5   3  15      270.08      218.16      4.58 o 
  -4   3  15        1.50        0.22      1.08 o 
  -3   3  15      227.11      226.51      4.19 o 
  -2   3  15        3.41        1.68      0.76 o 
  -1   3  15      345.56      347.03      8.05 o 
   0   3  15       20.65       24.30      2.61 o 
   1   3  15       15.96       19.75      2.65 o 
   2   3  15        3.71        6.21      1.56 o 
   3   3  15       69.98       75.04      3.26 o 
   4   3  15      241.94      255.35      6.23 o 
   5   3  15        0.02       -1.12      1.12 o 
   6   3  15       43.78       48.23      3.38 o 
   7   3  15       19.95       24.57      2.62 o 
 -15   4  15      386.27      359.49      9.62 o 
 -14   4  15        8.12        9.76      2.41 o 
 -13   4  15       32.23       37.49      2.53 o 
 -12   4  15      261.12      253.47      6.09 o 
 -11   4  15       12.09       14.47      1.87 o 
 -10   4  15        0.06        0.06      1.36 o 
  -9   4  15        1.25        0.97      2.15 o 
  -8   4  15        0.91        1.59      1.45 o 
  -7   4  15       18.62       21.94      2.06 o 
  -6   4  15        1.27       -1.41      1.42 o 
  -5   4  15        0.31       -0.39      1.25 o 
  -4   4  15      493.12      450.89      7.87 o 
  -3   4  15      849.17      816.38     12.32 o 
  -2   4  15        2.13        4.90      3.37 o 
  -1   4  15       12.02       11.33      2.55 o 
   0   4  15      101.97       93.68      8.78 o 
   1   4  15        1.19        1.39      1.67 o 
   2   4  15       11.85       10.52      2.18 o 
   3   4  15       11.51        9.30      1.95 o 
   4   4  15        0.55       -0.29      1.60 o 
   5   4  15       13.69       16.10      2.70 o 
 -13   5  15       42.20       42.35      3.88 o 
 -12   5  15       68.00       73.74      3.93 o 
 -11   5  15        9.71       10.23      2.16 o 
 -10   5  15       42.85       42.18      4.39 o 
  -9   5  15        0.04        1.26      2.12 o 
  -8   5  15       47.89       62.85      4.15 o 
  -7   5  15       13.81       11.75      2.48 o 
  -6   5  15        5.87       10.10      2.35 o 
  -5   5  15        3.47        2.31      1.99 o 
  -4   5  15      527.18      525.29     18.78 o 
  -3   5  15        0.01       -1.46      2.23 o 
  -2   5  15      367.09      348.60     11.20 o 
  -1   5  15      151.11      147.49      6.78 o 
   0   5  15       26.09       22.42      3.37 o 
   1   5  15        1.17        1.65      2.21 o 
   2   5  15        0.41       -0.79      2.02 o 
   3   5  15       63.58       56.90      5.27 o 
  -9   6  15       62.33       48.68      7.74 o 
  -8   6  15        5.24        4.39      3.07 o 
  -7   6  15       55.83       56.98      5.74 o 
  -6   6  15       55.82       54.29      5.71 o 
  -5   6  15      156.42      149.01      5.83 o 
  -4   6  15        0.73        2.36      2.13 o 
  -3   6  15       75.74       74.04      7.01 o 
  -2   6  15        0.36       -0.77      3.72 o 
  -1   6  15       34.27       32.96      4.46 o 
   0   6  15        0.12       -0.79      2.56 o 
 -18   0  16       34.12       38.37      6.72 o 
 -17   0  16        5.05        5.41      2.23 o 
 -16   0  16      133.47      155.96      4.31 o 
 -15   0  16      589.35      596.53     11.66 o 
 -14   0  16       44.76       38.03      2.65 o 
 -13   0  16      213.58      213.21      6.20 o 
 -12   0  16      261.86      242.67      6.19 o 
 -11   0  16        1.30        2.89      1.52 o 
 -10   0  16       88.63      101.90      3.34 o 
  -9   0  16     1618.46     1630.56     23.93 o 
  -8   0  16     2432.63     2464.50     31.45 o 
  -7   0  16      905.86      891.04     19.56 o 
  -6   0  16      380.45      360.46      6.64 o 
  -5   0  16      130.88      115.87      3.29 o 
  -4   0  16       13.72        9.63      1.42 o 
  -2   0  16       15.34        4.49      2.60 o 
  -1   0  16      125.05      101.40      2.96 o 
   0   0  16       14.41       15.53      2.89 o 
   1   0  16      146.53      129.02      6.70 o 
   2   0  16       53.86       35.12      3.81 o 
   3   0  16      908.21      765.01     24.55 o 
   4   0  16      107.50       92.68      6.04 o 
   5   0  16      195.20      169.02      8.16 o 
   6   0  16        0.23        1.19      2.56 o 
   7   0  16       23.73       27.41      4.00 o 
   8   0  16        0.01        0.85      2.55 o 
 -18   1  16        1.05        4.03      2.22 o 
 -17   1  16        1.41        2.27      1.35 o 
 -16   1  16        0.02        0.05      1.14 o 
 -15   1  16        0.14        1.71      1.05 o 
 -14   1  16      798.01      846.25     11.07 o 
 -13   1  16        3.07        2.14      1.06 o 
 -12   1  16        1.83        0.64      0.97 o 
 -11   1  16       28.07       34.31      1.70 o 
 -10   1  16       77.05       78.42      2.15 o 
  -9   1  16        5.92        5.37      0.93 o 
  -8   1  16       63.84       66.28      1.95 o 
  -7   1  16       11.25        8.98      0.93 o 
  -6   1  16       32.95       32.19      1.31 o 
  -5   1  16       89.39       88.84      2.03 o 
  -4   1  16       51.59       57.13      2.40 o 
  -3   1  16        8.56        8.95      1.35 o 
  -2   1  16     1930.25     1845.38     23.78 o 
  -1   1  16       19.68       16.38      2.02 o 
   0   1  16      140.82      137.08      3.91 o 
   1   1  16        1.13        9.37      1.30 o 
   2   1  16      110.72       92.81      4.10 o 
   3   1  16       11.32        7.94      1.81 o 
   4   1  16        7.41       11.95      2.04 o 
   5   1  16        1.28        1.64      1.66 o 
   6   1  16        4.58        4.85      1.90 o 
   7   1  16        0.72       -1.47      1.63 o 
   8   1  16        0.06        1.07      1.87 o 
 -18   2  16       57.42       54.48      3.13 o 
 -17   2  16       19.54       17.97      2.63 o 
 -16   2  16        0.00        0.25      2.11 o 
 -15   2  16        0.22       -0.38      1.22 o 
 -14   2  16       31.01       24.71      1.97 o 
 -13   2  16      401.04      393.47      6.16 o 
 -12   2  16       11.63       14.46      1.51 o 
 -11   2  16        0.55        0.74      1.04 o 
 -10   2  16      325.76      307.01      7.30 o 
  -9   2  16       28.39       20.41      1.46 o 
  -8   2  16       59.45       63.92      2.04 o 
  -7   2  16        0.06        1.47      0.90 o 
  -6   2  16      180.40      193.26      3.27 o 
  -5   2  16        0.16       -0.25      1.16 o 
  -4   2  16       74.12       70.86      2.20 o 
  -3   2  16      112.93      125.48      2.83 o 
  -2   2  16      592.85      548.88      7.91 o 
  -1   2  16      293.89      290.63      6.83 o 
   0   2  16       68.87       65.30      3.40 o 
   1   2  16      110.21      100.00      4.48 o 
   2   2  16       43.48       58.28      2.71 o 
   3   2  16        9.43       10.41      1.32 o 
   4   2  16       99.23      103.60      9.05 o 
   5   2  16       52.97       52.56      3.43 o 
   6   2  16       22.60       31.61      2.88 o 
   7   2  16        0.04        1.88      1.78 o 
 -17   3  16      126.83      124.75      7.54 o 
 -16   3  16       60.03       62.44      3.90 o 
 -15   3  16       90.56       93.69      3.07 o 
 -14   3  16        3.06        3.97      1.55 o 
 -13   3  16        2.80       -1.40      1.40 o 
 -12   3  16       18.07       17.56      2.00 o 
 -11   3  16        0.29        1.71      1.33 o 
 -10   3  16       19.98       22.65      1.72 o 
  -9   3  16        1.45        1.92      1.16 o 
  -8   3  16        6.56        5.57      1.26 o 
  -7   3  16      126.62      117.71      3.07 o 
  -6   3  16      131.91      103.29      3.15 o 
  -5   3  16      219.12      199.19      4.37 o 
  -4   3  16      158.98      139.14      3.55 o 
  -3   3  16      184.58      192.85      4.33 o 
  -2   3  16        3.48        1.34      1.53 o 
  -1   3  16      103.65      105.24      4.02 o 
   0   3  16        0.76       -0.28      1.44 o 
   1   3  16      376.81      361.23      9.13 o 
   2   3  16       65.26       69.20      3.30 o 
   3   3  16       81.22       72.38      3.78 o 
   4   3  16        1.71        2.57      1.37 o 
   5   3  16      184.27      192.12      6.65 o 
   6   3  16      102.99      107.90      4.74 o 
 -15   4  16       18.10       19.21      2.92 o 
 -14   4  16       41.45       43.92      2.90 o 
 -13   4  16       25.15       25.22      2.79 o 
 -12   4  16       39.57       41.54      2.84 o 
 -11   4  16       20.53       22.44      2.08 o 
 -10   4  16       20.33       20.04      2.00 o 
  -9   4  16       17.11       12.72      2.03 o 
  -8   4  16       47.23       53.11      2.83 o 
  -7   4  16        5.70        2.39      1.87 o 
  -6   4  16        2.39        4.26      1.85 o 
  -5   4  16        0.58        2.36      1.52 o 
  -4   4  16       61.44       76.33      3.34 o 
  -3   4  16        0.09        0.58      1.26 o 
  -2   4  16      111.87      102.80      5.22 o 
  -1   4  16      113.99      107.43      6.49 o 
   0   4  16       19.57       18.88      3.72 o 
   1   4  16        5.46        7.95      2.83 o 
   2   4  16        1.95        3.19      1.71 o 
   3   4  16        0.92        3.38      1.90 o 
   4   4  16       59.22       59.81      2.53 o 
   5   4  16       10.92        8.59      1.94 o 
 -13   5  16        1.34        3.11      1.95 o 
 -12   5  16       91.02       91.23      4.13 o 
 -11   5  16        2.30        1.81      2.16 o 
 -10   5  16        3.76       -0.14      2.94 o 
  -9   5  16      115.55      124.85      7.42 o 
  -8   5  16        0.56        2.20      2.62 o 
  -7   5  16       68.44       79.79      4.56 o 
  -6   5  16       21.53       16.79      2.67 o 
  -5   5  16       80.66       85.41      4.39 o 
  -4   5  16        1.55        3.35      2.12 o 
  -3   5  16       77.32       74.21      4.87 o 
  -2   5  16       82.23       77.75     16.37 o 
  -1   5  16       11.73       13.35      4.67 o 
   0   5  16       76.57       80.45      5.51 o 
   1   5  16        2.88        1.33      2.22 o 
   2   5  16        0.09        2.06      2.25 o 
   3   5  16        6.89        7.79      3.31 o 
  -8   6  16       90.63      100.23      9.95 o 
  -7   6  16       86.73       86.38      6.02 o 
  -6   6  16      108.03      109.41      6.80 o 
  -5   6  16       19.87       11.58      2.62 o 
  -4   6  16       44.29       42.82      3.21 o 
  -3   6  16        6.48        5.52      3.28 o 
  -2   6  16       23.49       22.50      5.37 o 
 -18   1  17       95.68      101.90      7.15 o 
 -17   1  17        0.75        1.25      1.20 o 
 -16   1  17      134.58      140.85      3.72 o 
 -15   1  17      422.82      434.14      6.61 o 
 -14   1  17       59.56       60.00      2.32 o 
 -13   1  17        6.09        5.73      1.19 o 
 -12   1  17      272.94      282.35      5.11 o 
 -11   1  17      155.41      151.44      3.22 o 
 -10   1  17       25.54       24.38      1.48 o 
  -9   1  17       30.11       34.90      1.60 o 
  -8   1  17        1.70        2.00      0.86 o 
  -7   1  17      106.54      104.52      2.20 o 
  -6   1  17      216.09      217.27      3.42 o 
  -5   1  17       22.00       22.13      1.48 o 
  -4   1  17      146.35      128.36      3.21 o 
  -3   1  17     1285.81     1214.26     18.39 o 
  -2   1  17       73.13       86.09      2.21 o 
  -1   1  17      117.43      123.17      3.82 o 
   0   1  17      850.19      764.10     14.01 o 
   1   1  17       12.17        7.74      1.18 o 
   2   1  17       30.29       30.97      2.81 o 
   3   1  17      151.21      128.52      5.02 o 
   4   1  17        6.22        7.92      1.95 o 
   5   1  17        8.30        7.25      2.01 o 
   6   1  17       64.78       61.02      6.30 o 
   7   1  17       47.31       58.42      3.86 o 
 -18   2  17       11.99        9.87      2.23 o 
 -17   2  17        0.62        0.00      1.87 o 
 -16   2  17       10.49       10.00      1.61 o 
 -15   2  17      133.31      132.54      7.55 o 
 -14   2  17      164.93      158.05      4.50 o 
 -13   2  17       93.63      101.18      3.03 o 
 -12   2  17       64.91       59.15      2.52 o 
 -11   2  17      353.59      329.62      5.55 o 
 -10   2  17      148.99      145.68      3.39 o 
  -9   2  17       26.26       28.18      1.54 o 
  -8   2  17       81.96       76.07      2.21 o 
  -7   2  17      262.52      252.73      4.20 o 
  -6   2  17       18.76       17.63      1.46 o 
  -5   2  17        0.01        0.72      0.97 o 
  -4   2  17        1.03        2.69      1.02 o 
  -3   2  17       43.20       42.35      2.17 o 
  -2   2  17      586.57      560.85     13.41 o 
  -1   2  17        0.97       -1.18      1.18 o 
   0   2  17      183.66      162.22      4.72 o 
   1   2  17      733.83      678.82     12.99 o 
   2   2  17       79.57       82.31      3.10 o 
   3   2  17       34.71       39.58      3.20 o 
   4   2  17        5.80        4.75      1.87 o 
   5   2  17      212.49      223.87      7.20 o 
   6   2  17       19.12       26.08      3.71 o 
   7   2  17       19.27       24.46      4.07 o 
 -17   3  17       44.74       50.10      4.41 o 
 -16   3  17        7.41        9.30      2.28 o 
 -15   3  17       11.59       14.70      1.90 o 
 -14   3  17        0.11        0.27      1.32 o 
 -13   3  17        4.88        3.46      1.60 o 
 -12   3  17        0.01       -0.66      1.35 o 
 -11   3  17        5.19        6.64      1.37 o 
 -10   3  17       29.65       28.62      1.91 o 
  -9   3  17      190.53      172.04      3.85 o 
  -8   3  17       74.68       80.06      3.32 o 
  -7   3  17       30.45       17.35      2.04 o 
  -6   3  17       11.59       10.48      1.49 o 
  -5   3  17       99.52       73.86      2.76 o 
  -4   3  17       12.67       14.85      1.54 o 
  -3   3  17       25.46       29.25      2.52 o 
  -2   3  17        0.46       -1.00      1.42 o 
  -1   3  17        0.42        1.58      1.57 o 
   0   3  17       43.81       43.51      2.89 o 
   1   3  17       15.00       12.89      1.90 o 
   2   3  17        4.49        4.70      1.65 o 
   3   3  17        4.17        6.05      2.07 o 
   4   3  17       80.31       92.61      3.37 o 
   5   3  17       17.06       16.64      4.94 o 
   6   3  17        1.13        0.01      2.03 o 
 -15   4  17       56.09       60.80      4.28 o 
 -14   4  17        2.27        3.84      1.69 o 
 -13   4  17        3.42        2.04      1.74 o 
 -12   4  17       24.73       21.05      2.17 o 
 -11   4  17       19.01       19.21      2.04 o 
 -10   4  17       21.62       25.83      2.51 o 
  -9   4  17      208.17      212.18      6.60 o 
  -8   4  17      158.11      167.98      8.03 o 
  -7   4  17       38.37       26.69      2.85 o 
  -6   4  17       79.35       73.22      4.10 o 
  -5   4  17        9.27        8.28      1.74 o 
  -4   4  17       21.53       13.94      1.91 o 
  -3   4  17       16.83       20.82      1.86 o 
  -2   4  17        0.56        0.36      2.00 o 
  -1   4  17       31.09       26.30      3.26 o 
   0   4  17        9.29        9.82      2.37 o 
   1   4  17        1.06        1.02      1.71 o 
   2   4  17        1.31       -0.91      1.56 o 
   3   4  17       85.91       87.34      4.05 o 
   4   4  17       13.34       16.30      2.95 o 
 -13   5  17        0.32        0.85      1.98 o 
 -12   5  17        1.02        1.53      1.97 o 
 -11   5  17       46.45       48.29      3.95 o 
 -10   5  17       80.16       81.37      4.84 o 
  -9   5  17       90.27      100.17     10.36 o 
  -8   5  17       54.34       68.07      8.92 o 
  -7   5  17       46.90       52.26      3.91 o 
  -6   5  17       50.08       59.20      3.97 o 
  -5   5  17      526.68      490.48     11.21 o 
  -4   5  17       35.95       28.33      2.69 o 
  -3   5  17       64.28       68.26      5.35 o 
  -2   5  17       49.26       46.34      4.54 o 
  -1   5  17        1.21        1.05      4.92 o 
   0   5  17       11.26       15.19      3.10 o 
   1   5  17        3.01        1.42      2.25 o 
   2   5  17        0.19       -0.22      2.56 o 
  -7   6  17      136.47      150.97     10.98 o 
  -6   6  17      460.16      465.23     14.68 o 
  -5   6  17        0.08        2.18      2.33 o 
  -4   6  17        0.69       -1.49      1.79 o 
  -3   6  17        4.34       -0.64      4.08 o 
 -18   0  18        5.41        4.97      2.52 o 
 -17   0  18      401.93      428.05      8.98 o 
 -16   0  18      318.10      329.20      7.72 o 
 -15   0  18      224.92      226.73      6.15 o 
 -14   0  18      105.59      100.16      4.01 o 
 -13   0  18      246.43      250.48      6.54 o 
 -12   0  18        0.00       -1.34      1.92 o 
 -11   0  18       23.72       19.58      1.95 o 
 -10   0  18      183.13      152.63      4.56 o 
  -9   0  18        6.48        4.13      1.54 o 
  -8   0  18       17.97       22.27      1.86 o 
  -7   0  18      118.51      119.10      4.25 o 
  -6   0  18       40.04       46.66      2.43 o 
  -5   0  18     1185.06     1131.12     24.76 o 
  -4   0  18     4052.12     3756.97     75.24 o 
  -3   0  18      426.26      409.53     10.42 o 
  -2   0  18      206.03      194.93      6.03 o 
  -1   0  18       40.29       36.94      2.37 o 
   0   0  18       23.53       14.01      3.23 o 
   1   0  18       12.00       10.12      2.76 o 
   2   0  18       63.03       63.89      5.06 o 
   3   0  18        0.31       -0.81      2.22 o 
   4   0  18        2.15       -0.94      2.22 o 
   5   0  18       19.34       25.73      4.07 o 
   6   0  18      141.75      133.18      7.90 o 
   7   0  18      351.28      355.54     14.58 o 
 -18   1  18       22.51       23.27      2.63 o 
 -17   1  18      105.77      103.88      3.26 o 
 -16   1  18       93.97      105.76      2.77 o 
 -15   1  18       91.94      101.93      2.86 o 
 -14   1  18       32.67       26.62      2.49 o 
 -13   1  18        1.90        2.40      1.38 o 
 -12   1  18      211.43      196.83      4.07 o 
 -11   1  18      496.38      484.47      7.26 o 
 -10   1  18      269.14      256.91      4.70 o 
  -9   1  18       87.75       80.08      2.21 o 
  -8   1  18       29.47       27.87      1.54 o 
  -7   1  18      105.95       98.06      2.63 o 
  -6   1  18      238.02      226.30      4.16 o 
  -5   1  18      147.23      141.29      3.14 o 
  -4   1  18       80.25       65.84      2.68 o 
  -3   1  18      713.05      631.31     10.46 o 
  -2   1  18       69.09       59.92      1.85 o 
  -1   1  18       17.73       10.44      1.55 o 
   0   1  18      159.87      150.02      5.01 o 
   1   1  18      374.26      342.99      9.52 o 
   2   1  18      104.38       95.06      4.40 o 
   3   1  18       50.76       51.06      3.66 o 
   4   1  18       15.44       17.43      3.65 o 
   5   1  18       19.65       20.85      2.66 o 
   6   1  18        5.98        2.85      2.06 o 
 -18   2  18        1.97        4.21      2.52 o 
 -17   2  18        1.90        2.56      1.41 o 
 -16   2  18      177.63      173.57      4.69 o 
 -15   2  18        2.69        2.45      2.13 o 
 -14   2  18        8.21        5.90      1.87 o 
 -13   2  18       47.04       41.76      2.31 o 
 -12   2  18        0.04       -1.08      1.10 o 
 -11   2  18       44.83       45.40      2.22 o 
 -10   2  18       69.19       64.23      2.52 o 
  -9   2  18       90.18       86.73      2.31 o 
  -8   2  18        3.48        2.57      1.09 o 
  -7   2  18      181.76      139.27      3.62 o 
  -6   2  18      192.96      194.40      3.93 o 
  -5   2  18        8.35        5.79      1.37 o 
  -4   2  18      152.41      158.43      5.49 o 
  -3   2  18       21.40       25.20      2.21 o 
  -2   2  18        1.94        1.17      1.44 o 
  -1   2  18       15.07       16.06      1.90 o 
   0   2  18        6.31       12.96      1.81 o 
   1   2  18      156.31      145.63      4.37 o 
   2   2  18        8.37        7.49      1.47 o 
   3   2  18       40.52       44.23      3.50 o 
   4   2  18        0.81        1.19      1.81 o 
   5   2  18       18.36       19.43      2.70 o 
   6   2  18        1.90        4.49      2.16 o 
 -17   3  18        0.35       -1.96      2.31 o 
 -16   3  18        2.55        2.06      1.48 o 
 -15   3  18       39.25       39.64      2.34 o 
 -14   3  18        1.58        0.38      1.59 o 
 -13   3  18        0.74        0.42      1.54 o 
 -12   3  18        0.00       -0.39      1.42 o 
 -11   3  18        0.90       -0.20      1.18 o 
 -10   3  18       57.39       56.16      2.73 o 
  -9   3  18       95.82      102.34      4.43 o 
  -8   3  18      171.94      167.01      4.60 o 
  -7   3  18      261.25      233.66      5.99 o 
  -6   3  18       80.96       57.03      2.67 o 
  -5   3  18        1.55        1.63      1.20 o 
  -4   3  18        5.66        3.41      1.34 o 
  -3   3  18       52.09       41.79      2.13 o 
  -2   3  18       41.68       36.54      2.88 o 
  -1   3  18        1.36        3.24      1.64 o 
   0   3  18        6.40        5.97      1.97 o 
   1   3  18       32.51       33.88      2.67 o 
   2   3  18       31.01       41.64      2.84 o 
   3   3  18       30.58       33.04      2.46 o 
   4   3  18        2.48        3.02      2.07 o 
   5   3  18        7.76       10.55      3.46 o 
 -15   4  18        4.45        6.67      2.50 o 
 -14   4  18       42.35       41.17      2.96 o 
 -13   4  18        2.44        1.01      1.73 o 
 -12   4  18       16.26       16.69      2.00 o 
 -11   4  18      104.28      112.72      3.93 o 
 -10   4  18      193.66      206.50     13.75 o 
  -9   4  18       20.40       19.91      4.19 o 
  -8   4  18       10.93       12.80      2.38 o 
  -7   4  18       45.31       46.30      5.28 o 
  -6   4  18       13.58       16.67      2.10 o 
  -5   4  18        0.43        1.03      1.76 o 
  -4   4  18       24.01       22.62      3.33 o 
  -3   4  18       40.44       43.55      4.08 o 
  -2   4  18       91.05       83.82      5.05 o 
  -1   4  18        4.42       -1.46      1.93 o 
   0   4  18        0.71        2.98      2.10 o 
   1   4  18       44.42       48.78      4.52 o 
   2   4  18      266.90      272.96      7.43 o 
   3   4  18      258.27      264.16      7.14 o 
 -13   5  18       16.40       20.87      4.89 o 
 -12   5  18        0.72       -1.90      2.25 o 
 -11   5  18        5.41        3.58      2.90 o 
 -10   5  18       64.36       90.13      6.51 o 
  -9   5  18       15.55       14.07      3.36 o 
  -8   5  18        3.15        2.46      2.70 o 
  -7   5  18       48.04       43.67      4.97 o 
  -6   5  18      188.72      172.04      5.39 o 
  -5   5  18        5.58        7.06      1.98 o 
  -4   5  18        0.05        0.00      1.68 o 
  -3   5  18       57.28       48.83      6.91 o 
  -2   5  18       12.69       12.03      3.11 o 
  -1   5  18        4.36        4.62      4.25 o 
   0   5  18        0.11       -0.16      2.27 o 
   1   5  18       19.20       15.62      3.76 o 
  -6   6  18      118.23      133.54     12.79 o 
  -5   6  18      190.80      198.19      7.38 o 
 -18   1  19       15.76       16.63      1.74 o 
 -17   1  19        1.12        1.90      1.47 o 
 -16   1  19      262.02      276.53      5.72 o 
 -15   1  19       11.40       12.39      1.52 o 
 -14   1  19      254.75      255.14      4.85 o 
 -13   1  19      194.03      181.58      4.54 o 
 -12   1  19       22.92       25.32      1.78 o 
 -11   1  19      172.11      178.13      3.81 o 
 -10   1  19       49.74       46.81      2.01 o 
  -9   1  19       32.26       32.95      1.88 o 
  -8   1  19      356.30      351.85      5.30 o 
  -7   1  19       86.64       86.69      2.36 o 
  -6   1  19      132.20      138.85      3.85 o 
  -5   1  19      121.27      113.35      3.50 o 
  -4   1  19      857.36      820.14     13.28 o 
  -3   1  19       21.44       17.14      1.57 o 
  -2   1  19       13.65       13.57      1.21 o 
  -1   1  19      307.21      284.25      6.64 o 
   0   1  19       10.43        5.75      1.34 o 
   1   1  19       10.34        9.73      2.20 o 
   2   1  19       11.15        9.71      2.19 o 
   3   1  19        0.60        3.48      4.33 o 
   4   1  19        3.61        2.00      2.40 o 
   5   1  19       45.68       53.12      4.62 o 
   6   1  19      162.19      168.89     11.04 o 
 -18   2  19       26.64       22.85      3.25 o 
 -17   2  19       30.13       36.32      2.48 o 
 -16   2  19       22.40       27.46      2.37 o 
 -15   2  19      101.11      109.67      3.27 o 
 -14   2  19       10.78        9.46      1.58 o 
 -13   2  19      103.15      101.05      3.17 o 
 -12   2  19        8.01        6.20      1.59 o 
 -11   2  19       21.36       15.63      1.58 o 
 -10   2  19        2.21       -1.00      1.09 o 
  -9   2  19      291.66      253.32      4.75 o 
  -8   2  19       64.39       48.41      3.49 o 
  -7   2  19       27.47       21.99      1.84 o 
  -6   2  19        2.01       -0.32      1.07 o 
  -5   2  19       18.75       16.64      1.61 o 
  -4   2  19       26.95       26.87      2.00 o 
  -3   2  19       69.11       62.15      2.49 o 
  -2   2  19        0.62        0.06      1.38 o 
  -1   2  19       90.37       74.72      3.42 o 
   0   2  19        5.45        2.74      1.48 o 
   1   2  19        0.38        1.35      1.38 o 
   2   2  19       23.23       28.55      1.87 o 
   3   2  19       75.70       77.85      4.51 o 
   4   2  19      113.96      120.38     10.00 o 
   5   2  19       95.53      100.20      4.95 o 
 -17   3  19       16.50       15.73      3.27 o 
 -16   3  19        7.85       10.65      1.95 o 
 -15   3  19       34.87       33.79      2.70 o 
 -14   3  19       47.99       46.93      3.06 o 
 -13   3  19        0.08       -1.50      1.50 o 
 -12   3  19       14.00       13.99      1.65 o 
 -11   3  19       38.67       41.07      2.49 o 
 -10   3  19        4.25        2.60      1.42 o 
  -9   3  19       46.27       42.91      2.80 o 
  -8   3  19       46.19       32.80      2.22 o 
  -7   3  19       24.10        9.83      1.62 o 
  -6   3  19        4.07        0.34      1.29 o 
  -5   3  19      229.26      193.99      4.86 o 
  -4   3  19       30.38       30.35      2.38 o 
  -3   3  19        2.13        0.92      2.25 o 
  -2   3  19      124.09      111.49      4.39 o 
  -1   3  19       24.13       17.41      2.28 o 
   0   3  19        1.34        0.11      1.52 o 
   1   3  19       61.65       75.52      3.55 o 
   2   3  19        0.78       -0.10      1.50 o 
   3   3  19      105.64      120.52      4.01 o 
   4   3  19        0.51        0.74      2.10 o 
 -15   4  19       29.85       29.66      2.62 o 
 -14   4  19        3.80        5.21      2.05 o 
 -13   4  19        8.47       10.47      2.01 o 
 -12   4  19        7.87       11.69      1.93 o 
 -11   4  19       10.22       12.09      2.60 o 
 -10   4  19        0.01        1.14      2.45 o 
  -9   4  19        2.92        5.85      4.34 o 
  -8   4  19       13.91       17.86      2.59 o 
  -7   4  19       84.70       84.34      3.76 o 
  -6   4  19      114.10      103.11      3.43 o 
  -5   4  19        3.06        4.04      2.07 o 
  -4   4  19       16.75       16.10      1.81 o 
  -3   4  19      104.66      102.76      5.59 o 
  -2   4  19       11.51       12.02      2.82 o 
  -1   4  19        2.82        4.64      2.29 o 
   0   4  19        0.21       -0.62      2.15 o 
   1   4  19       12.41       12.93      2.27 o 
   2   4  19        0.10        1.36      1.83 o 
   3   4  19        4.63        0.25      3.55 o 
 -12   5  19       96.62       96.71     10.09 o 
 -11   5  19        0.09       -1.79      2.63 o 
 -10   5  19       12.51        9.43      3.29 o 
  -9   5  19       31.65       34.08     10.61 o 
  -8   5  19      271.31      287.94      8.37 o 
  -7   5  19       10.60       11.19      2.26 o 
  -6   5  19       67.07       68.74      6.44 o 
  -5   5  19       50.81       48.76      3.14 o 
  -4   5  19      129.35      121.03      6.74 o 
  -3   5  19        1.68       -1.65      2.46 o 
  -2   5  19       26.28       28.52      4.96 o 
  -1   5  19        1.71        6.99      4.37 o 
   0   5  19       25.68       28.42      5.00 o 
 -18   0  20     1445.07     1482.34     25.69 o 
 -17   0  20       75.53       74.09      3.76 o 
 -16   0  20       37.54       27.17      2.70 o 
 -15   0  20      126.57      122.40      6.97 o 
 -14   0  20       17.29       12.78      2.22 o 
 -13   0  20       44.99       44.47      3.19 o 
 -12   0  20       49.84       50.05      4.00 o 
 -11   0  20        0.01        1.48      1.63 o 
 -10   0  20       29.01       25.61      2.52 o 
  -9   0  20        4.81        2.28      1.60 o 
  -8   0  20      819.49      825.27     13.54 o 
  -7   0  20       79.19       76.57      4.01 o 
  -6   0  20     5558.87     5369.44    106.99 o 
  -5   0  20       43.15       53.80      3.84 o 
  -4   0  20      119.82      103.37      4.58 o 
  -3   0  20      280.57      284.65      8.15 o 
  -2   0  20       42.27       41.32      5.80 o 
  -1   0  20        0.24       -2.30      2.30 o 
   0   0  20       27.68       21.08      3.87 o 
   1   0  20       33.08       26.45      4.09 o 
   2   0  20       28.24       35.33      4.54 o 
   3   0  20       47.42       35.35      4.71 o 
   4   0  20       66.54       67.98      6.31 o 
   5   0  20      100.02      123.59      7.91 o 
 -18   1  20       55.53       49.20      2.78 o 
 -17   1  20      197.95      181.70      4.11 o 
 -16   1  20        9.87       13.31      1.61 o 
 -15   1  20       20.27       21.99      1.92 o 
 -14   1  20       35.54       40.27      2.33 o 
 -13   1  20       84.08       92.93      3.11 o 
 -12   1  20        8.16       10.58      1.46 o 
 -11   1  20       30.68       27.76      2.02 o 
 -10   1  20        0.05        1.05      1.11 o 
  -9   1  20      150.92      142.47      3.18 o 
  -8   1  20       55.68       58.53      2.50 o 
  -7   1  20      516.68      513.46      7.64 o 
  -6   1  20      417.72      383.30      6.68 o 
  -5   1  20      746.51      729.83     12.25 o 
  -4   1  20       64.15       62.05      2.72 o 
  -3   1  20      125.37      122.46      3.41 o 
  -2   1  20      202.23      200.94      5.49 o 
  -1   1  20      142.71      128.87      4.54 o 
   0   1  20        0.88        2.79      1.17 o 
   1   1  20       40.52       40.53      3.52 o 
   2   1  20        0.01        3.35      1.90 o 
   3   1  20       32.75       41.91      3.65 o 
   4   1  20       54.29       51.18      3.96 o 
   5   1  20      117.32      114.99      5.43 o 
 -18   2  20       55.44       53.86      2.96 o 
 -17   2  20       16.08       16.88      2.09 o 
 -16   2  20        5.19        3.38      1.72 o 
 -15   2  20       37.21       29.67      2.22 o 
 -14   2  20       72.93       67.11      2.93 o 
 -13   2  20       62.85       65.58      2.86 o 
 -12   2  20       19.94       19.34      1.76 o 
 -11   2  20       16.09       15.45      1.63 o 
 -10   2  20       47.87       40.81      3.14 o 
  -9   2  20       79.60       68.86      3.77 o 
  -8   2  20       35.19       22.84      1.94 o 
  -7   2  20        0.07       -0.40      1.22 o 
  -6   2  20       39.02       39.42      2.25 o 
  -5   2  20       30.17       27.82      2.14 o 
  -4   2  20        4.40        2.59      1.32 o 
  -3   2  20      212.33      184.20      5.40 o 
  -2   2  20      411.85      362.09      8.44 o 
  -1   2  20       71.44       66.47      3.32 o 
   0   2  20      115.41      100.11      3.85 o 
   1   2  20       12.27        8.44      1.60 o 
   2   2  20       59.24       71.29      4.37 o 
   3   2  20        6.04        9.20      2.46 o 
   4   2  20       91.49      107.42      8.39 o 
 -17   3  20       37.62       33.72      2.74 o 
 -16   3  20       77.07       77.92      3.14 o 
 -15   3  20        0.67        2.81      3.31 o 
 -14   3  20        2.41        5.19      1.81 o 
 -13   3  20       11.59       12.67      1.70 o 
 -12   3  20       38.03       39.70      2.49 o 
 -11   3  20        2.05        1.14      1.68 o 
 -10   3  20        4.54        4.37      2.00 o 
  -9   3  20       29.00       19.08      2.20 o 
  -8   3  20       44.77       42.68      2.55 o 
  -7   3  20        6.23        3.66      1.48 o 
  -6   3  20        0.99        2.32      1.34 o 
  -5   3  20       28.44       31.29      3.13 o 
  -4   3  20        8.93        9.68      1.73 o 
  -3   3  20      120.17      110.42      4.55 o 
  -2   3  20        6.42        7.28      1.94 o 
  -1   3  20        4.25        3.25      1.74 o 
   0   3  20      131.49      138.20      4.87 o 
   1   3  20       13.05       16.79      2.23 o 
   2   3  20        0.45        1.71      1.63 o 
   3   3  20        0.02        0.84      2.20 o 
 -15   4  20       59.60       62.29      4.53 o 
 -14   4  20       29.02       28.33      2.83 o 
 -13   4  20      175.37      190.83      5.07 o 
 -12   4  20       10.15       12.58      2.92 o 
 -11   4  20      229.33      223.15      8.73 o 
 -10   4  20       20.70       22.37      4.52 o 
  -9   4  20       23.47       31.58      3.95 o 
  -8   4  20        7.34        6.90      1.89 o 
  -7   4  20        3.01        0.67      1.60 o 
  -6   4  20       81.24       84.64      3.41 o 
  -5   4  20       68.14       63.33      4.34 o 
  -4   4  20       16.26       18.63      1.67 o 
  -3   4  20        5.17        1.55      2.28 o 
  -2   4  20        2.66        1.90      2.25 o 
  -1   4  20       34.38       43.07     10.21 o 
   0   4  20      102.32      103.31      5.30 o 
   1   4  20      138.76      148.92      5.43 o 
   2   4  20        7.05        8.73      6.80 o 
 -12   5  20      201.29      164.87     11.94 o 
 -11   5  20       19.25       23.76      3.96 o 
 -10   5  20      145.80      141.01      7.13 o 
  -9   5  20       39.59       43.55      3.92 o 
  -8   5  20       66.02       69.29      4.01 o 
  -7   5  20        1.10        1.29      1.92 o 
  -6   5  20       30.94       31.23      4.14 o 
  -5   5  20        1.59        1.09      3.05 o 
  -4   5  20        4.32        2.42      4.47 o 
  -3   5  20       27.20       27.65      7.98 o 
  -2   5  20        6.00        3.85      2.81 o 
  -1   5  20       23.89       21.32      4.67 o 
 -18   1  21       24.54       24.16      2.36 o 
 -17   1  21       50.01       53.12      2.59 o 
 -16   1  21      143.00      139.45      4.78 o 
 -15   1  21       27.67       21.04      1.94 o 
 -14   1  21       10.37       11.37      1.65 o 
 -13   1  21       20.05       17.12      3.26 o 
 -12   1  21        0.07        0.17      1.25 o 
 -11   1  21       93.94       99.39      4.77 o 
 -10   1  21      258.32      231.43      4.58 o 
  -9   1  21       35.36       40.59      2.15 o 
  -8   1  21      842.83      821.92     12.28 o 
  -7   1  21       84.05       90.27      3.76 o 
  -6   1  21        4.53        6.27      1.90 o 
  -5   1  21      171.52      163.88      4.39 o 
  -4   1  21        7.23        6.05      1.41 o 
  -3   1  21      193.77      182.09      4.28 o 
  -2   1  21       25.83       21.79      2.17 o 
  -1   1  21        1.46        1.79      1.35 o 
   0   1  21       10.88       11.20      2.39 o 
   1   1  21        4.34        6.43      2.23 o 
   2   1  21      127.21      154.55      6.21 o 
   3   1  21        0.90        3.70      2.08 o 
   4   1  21      125.61      143.73      6.14 o 
 -18   2  21       21.17       22.78      3.60 o 
 -17   2  21        4.17        4.52      1.83 o 
 -16   2  21       85.52       81.80      3.07 o 
 -15   2  21       49.64       59.12      2.83 o 
 -14   2  21       89.58       90.43      3.28 o 
 -13   2  21      126.57      129.14      3.54 o 
 -12   2  21        6.60        4.70      1.53 o 
 -11   2  21        7.72        7.74      1.73 o 
 -10   2  21        0.04        0.43      1.30 o 
  -9   2  21      187.95      150.54      4.05 o 
  -8   2  21      154.14      141.50      3.89 o 
  -7   2  21      112.44      110.22      3.36 o 
  -6   2  21       31.76       36.20      2.23 o 
  -5   2  21       23.25       22.19      2.01 o 
  -4   2  21       20.42       21.05      1.84 o 
  -3   2  21      127.23      116.90      4.43 o 
  -2   2  21      367.10      354.78      8.42 o 
  -1   2  21      132.81      131.06      4.53 o 
   0   2  21        5.31        4.38      1.61 o 
   1   2  21       11.99        9.86      1.62 o 
   2   2  21        0.14       -0.34      2.02 o 
   3   2  21      108.32      124.51      5.64 o 
   4   2  21        3.11        3.14      2.24 o 
 -16   3  21       10.58       11.06      2.14 o 
 -15   3  21        1.22        1.03      1.82 o 
 -14   3  21       74.83       84.14      4.22 o 
 -13   3  21        1.15        1.18      1.41 o 
 -12   3  21        4.05        4.50      1.74 o 
 -11   3  21       46.31       33.85      3.06 o 
 -10   3  21       23.67       17.46      2.50 o 
  -9   3  21        5.23        4.77      1.73 o 
  -8   3  21        2.34        0.19      1.60 o 
  -7   3  21       26.98       25.22      2.42 o 
  -6   3  21        0.73        2.11      1.49 o 
  -5   3  21        0.33        2.14      1.66 o 
  -4   3  21        8.00       14.39      1.68 o 
  -3   3  21        2.27       -1.34      1.69 o 
  -2   3  21       23.67       26.38      2.75 o 
  -1   3  21       98.15      104.00      4.35 o 
   0   3  21        0.35        2.43      1.89 o 
   1   3  21       18.65       22.05      2.43 o 
   2   3  21      144.01      150.89      4.73 o 
   3   3  21        2.79        0.08      2.25 o 
 -15   4  21        0.05        1.71      2.44 o 
 -14   4  21        0.27       -1.72      1.72 o 
 -13   4  21        0.41        5.06      2.02 o 
 -12   4  21        0.57       -2.88      4.25 o 
 -11   4  21        0.92        2.55      2.77 o 
 -10   4  21        6.30        5.77      3.76 o 
  -9   4  21       32.13       41.82      3.44 o 
  -8   4  21       42.29       43.58      3.03 o 
  -7   4  21       12.20       15.78      2.03 o 
  -6   4  21        1.13        3.72      1.71 o 
  -5   4  21        0.26        0.69      1.51 o 
  -4   4  21       31.66       35.36      4.03 o 
  -3   4  21       35.33       38.96      4.04 o 
  -2   4  21       36.29       44.19      4.95 o 
  -1   4  21       15.17       12.90      4.54 o 
   0   4  21        0.01       -2.06      2.07 o 
   1   4  21       12.38        7.71      3.22 o 
 -11   5  21        1.61        2.91      4.60 o 
 -10   5  21       62.14       67.12      5.04 o 
  -9   5  21        9.79       10.24      2.71 o 
  -8   5  21        0.00        0.70      2.03 o 
  -7   5  21        6.55        7.71      2.23 o 
  -6   5  21       11.58       18.44      3.02 o 
  -5   5  21       55.09       62.78      5.54 o 
  -4   5  21        2.05        3.08      2.78 o 
  -3   5  21       28.00       27.02      4.02 o 
  -2   5  21        6.16        0.04      3.14 o 
 -18   0  22        0.00        1.24      2.12 o 
 -17   0  22      307.18      317.53      9.53 o 
 -16   0  22      100.68      101.06      6.54 o 
 -15   0  22        9.44       13.43      3.00 o 
 -14   0  22       36.30       45.43      3.90 o 
 -13   0  22       63.80       64.04      4.57 o 
 -12   0  22        1.78        3.27      1.91 o 
 -11   0  22        3.80        0.43      1.89 o 
 -10   0  22       22.11       24.35      3.24 o 
  -9   0  22     1091.19     1035.06     23.05 o 
  -8   0  22       15.60       13.56      2.78 o 
  -7   0  22     1533.86     1511.72     33.11 o 
  -6   0  22      119.37      119.11      5.48 o 
  -5   0  22      615.83      596.32     14.92 o 
  -4   0  22     1373.45     1313.26     28.66 o 
  -3   0  22      382.30      371.18      9.99 o 
  -2   0  22       13.69       16.10      1.91 o 
  -1   0  22       61.74       75.25      6.87 o 
   0   0  22       74.71       80.64      6.22 o 
   1   0  22        6.71        2.04      2.79 o 
   2   0  22       20.25       30.39      4.74 o 
   3   0  22        0.67        1.26      2.85 o 
   4   0  22       62.18       64.65      6.39 o 
 -18   1  22       24.44       20.19      1.87 o 
 -17   1  22       13.82       17.48      1.89 o 
 -16   1  22        1.81        0.62      1.54 o 
 -15   1  22        2.61        2.83      1.43 o 
 -14   1  22        0.07        0.44      1.52 o 
 -13   1  22       34.25       38.28      2.64 o 
 -12   1  22       64.58       68.11      3.02 o 
 -11   1  22      159.37      151.87      3.74 o 
 -10   1  22      145.20      144.56      3.90 o 
  -9   1  22       67.95       73.90      3.11 o 
  -8   1  22      800.83      768.90     13.05 o 
  -7   1  22       91.41       98.46      3.71 o 
  -6   1  22       26.47       27.63      2.25 o 
  -5   1  22       27.62       28.34      2.18 o 
  -4   1  22       14.95       15.43      1.69 o 
  -3   1  22       38.30       33.66      1.95 o 
  -2   1  22        1.21        1.29      1.43 o 
  -1   1  22       22.82       17.66      1.93 o 
   0   1  22       33.05       43.98      3.87 o 
   1   1  22       93.91       99.69      5.12 o 
   2   1  22      124.08      118.36      6.51 o 
   3   1  22        4.23        2.54      4.68 o 
   4   1  22      267.83      286.60      9.35 o 
 -17   2  22        0.00       -0.26      1.74 o 
 -16   2  22        8.32        7.88      1.69 o 
 -15   2  22       60.17       68.97      3.10 o 
 -14   2  22       16.39       14.43      2.00 o 
 -13   2  22        2.72        3.42      1.49 o 
 -12   2  22        8.56        7.27      1.59 o 
 -11   2  22       83.79       69.23      3.45 o 
 -10   2  22       38.30       33.08      2.59 o 
  -9   2  22       35.49       39.54      2.48 o 
  -8   2  22       60.73       61.07      2.90 o 
  -7   2  22       20.97       17.16      1.99 o 
  -6   2  22      118.75      106.35      4.00 o 
  -5   2  22        0.14       -0.12      1.35 o 
  -4   2  22        0.20        1.01      1.20 o 
  -3   2  22        3.43        0.88      1.65 o 
  -2   2  22       14.29       14.96      2.15 o 
  -1   2  22       20.12       20.78      2.32 o 
   0   2  22       51.72       63.44      3.25 o 
   1   2  22       30.30       31.75      3.56 o 
   2   2  22        0.15       -1.16      2.19 o 
   3   2  22       81.33       86.57      5.19 o 
 -16   3  22      138.11      133.29      5.96 o 
 -15   3  22      151.57      163.28      5.27 o 
 -14   3  22        2.84        1.02      1.64 o 
 -13   3  22        5.59        3.03      1.83 o 
 -12   3  22      105.51      108.97      4.04 o 
 -11   3  22      125.09      136.99      5.24 o 
 -10   3  22        6.19        4.76      2.05 o 
  -9   3  22       82.84       80.64      3.82 o 
  -8   3  22        9.55       10.62      1.76 o 
  -7   3  22        2.73        2.41      1.59 o 
  -6   3  22       89.82       80.94      4.88 o 
  -5   3  22       73.82       80.73      3.74 o 
  -4   3  22      272.83      271.96      9.17 o 
  -3   3  22      193.97      196.18      8.08 o 
  -2   3  22        2.93        1.08      1.82 o 
  -1   3  22       16.42       20.86      2.51 o 
   0   3  22       81.66       76.05      4.44 o 
   1   3  22       19.82       20.29      2.38 o 
   2   3  22       32.12       38.27      4.04 o 
 -14   4  22      238.85      249.64      9.86 o 
 -13   4  22       12.10       10.02      4.71 o 
 -12   4  22       76.10       74.02      5.79 o 
 -11   4  22       31.72       30.21      4.10 o 
 -10   4  22        0.08        2.52      2.81 o 
  -9   4  22        1.15       -1.76      1.76 o 
  -8   4  22        8.71        6.17      1.95 o 
  -7   4  22        3.23        2.96      2.27 o 
  -6   4  22       11.26        9.23      1.97 o 
  -5   4  22       32.62       28.72      2.37 o 
  -4   4  22        0.01        1.67      3.16 o 
  -3   4  22       15.62       14.89      3.19 o 
  -2   4  22      237.21      250.27      8.94 o 
  -1   4  22       79.40       84.12      5.53 o 
   0   4  22       69.37       71.98      6.94 o 
 -10   5  22        0.01        0.88      2.99 o 
  -9   5  22      126.48      129.49      7.35 o 
  -8   5  22        0.06       -0.71      1.96 o 
  -7   5  22       25.85       32.21      3.38 o 
  -6   5  22      182.69      195.64      7.04 o 
  -5   5  22       90.16       98.61      6.78 o 
  -4   5  22       23.64       26.55      5.63 o 
 -18   1  23       29.72       24.18      2.83 o 
 -17   1  23       24.05       26.11      2.30 o 
 -16   1  23        4.26        3.96      1.69 o 
 -15   1  23       43.34       42.60      3.32 o 
 -14   1  23        0.00       -1.10      1.45 o 
 -13   1  23      173.23      181.10      4.58 o 
 -12   1  23       20.98       18.84      1.97 o 
 -11   1  23        0.00        2.08      1.45 o 
 -10   1  23       48.34       49.08      2.64 o 
  -9   1  23      573.86      560.33     10.40 o 
  -8   1  23      100.14      107.26      4.99 o 
  -7   1  23       41.48       38.19      2.66 o 
  -6   1  23      141.17      140.48      4.30 o 
  -5   1  23        2.22        2.17      1.43 o 
  -4   1  23      108.16      110.66      3.48 o 
  -3   1  23       77.51       83.45      3.83 o 
  -2   1  23       39.82       36.96      2.71 o 
  -1   1  23      189.19      197.84      5.16 o 
   0   1  23       30.12       42.84      4.01 o 
   1   1  23        6.29       13.51      2.72 o 
   2   1  23       34.90       33.70      3.66 o 
   3   1  23      407.53      457.54     13.01 o 
 -17   2  23       26.15       29.81      2.74 o 
 -16   2  23       57.96       61.59      3.24 o 
 -15   2  23       35.60       35.83      2.67 o 
 -14   2  23       26.22       21.19      2.29 o 
 -13   2  23       18.42       21.14      2.34 o 
 -12   2  23       67.85       58.15      4.90 o 
 -11   2  23        8.79        4.34      1.95 o 
 -10   2  23      195.20      186.81      5.31 o 
  -9   2  23        2.02        2.64      1.50 o 
  -8   2  23      117.52      112.75      4.04 o 
  -7   2  23        0.13       -0.80      1.76 o 
  -6   2  23       15.56       19.20      3.00 o 
  -5   2  23        9.87        6.08      1.58 o 
  -4   2  23       11.39       10.05      1.37 o 
  -3   2  23       32.89       37.23      3.42 o 
  -2   2  23       18.46       15.71      2.32 o 
  -1   2  23        0.36        1.78      1.64 o 
   0   2  23       39.04       42.84      2.68 o 
   1   2  23      107.52      111.99      5.73 o 
   2   2  23      175.92      176.90      7.33 o 
 -16   3  23        3.81        2.64      2.89 o 
 -15   3  23       72.77       66.37      4.39 o 
 -14   3  23       15.64       22.56      2.68 o 
 -13   3  23        1.88        0.78      1.74 o 
 -12   3  23        3.71        1.90      2.11 o 
 -11   3  23        5.12        2.15      2.09 o 
 -10   3  23       35.10       34.71      3.20 o 
  -9   3  23        2.82        2.52      2.38 o 
  -8   3  23        7.52        2.49      1.96 o 
  -7   3  23       12.79        9.37      2.19 o 
  -6   3  23       24.60       27.64      3.64 o 
  -5   3  23      255.21      232.14      7.56 o 
  -4   3  23        2.71       -2.14      2.14 o 
  -3   3  23       24.03       23.35      2.82 o 
  -2   3  23        3.03        4.00      3.49 o 
  -1   3  23        0.95        0.25      1.89 o 
   0   3  23        3.74       -0.05      1.77 o 
   1   3  23        0.07       -1.47      1.60 o 
 -14   4  23        3.17        4.54      3.30 o 
 -13   4  23       15.97       25.36      4.13 o 
 -12   4  23       37.52       39.81      5.71 o 
 -11   4  23        0.62       -0.86      2.83 o 
 -10   4  23       22.79       33.98      4.24 o 
  -9   4  23       35.09       34.66      2.96 o 
  -8   4  23        0.00       -2.31      2.31 o 
  -7   4  23        8.82       12.03      2.11 o 
  -6   4  23       69.71       63.49      4.67 o 
  -5   4  23        4.09        9.27      7.77 o 
  -4   4  23       51.72       56.55      4.91 o 
  -3   4  23        0.54        2.19      2.46 o 
  -2   4  23       12.19       14.54      3.15 o 
  -1   4  23        0.02        0.04      3.19 o 
  -9   5  23       20.17       27.01     12.95 o 
  -8   5  23        5.15        7.07      2.85 o 
  -7   5  23       97.06      111.59     10.71 o 
  -6   5  23      497.97      516.83     22.03 o 
 -18   0  24      139.80      142.63      8.07 o 
 -17   0  24      149.79      150.25      6.47 o 
 -16   0  24       23.03       18.98      3.12 o 
 -15   0  24      104.40      112.82      5.74 o 
 -14   0  24       42.30       40.76      4.02 o 
 -13   0  24      168.81      173.22      7.38 o 
 -12   0  24        1.14        0.40      1.81 o 
 -11   0  24      392.20      389.48      9.51 o 
 -10   0  24      200.01      187.84     10.96 o 
  -9   0  24      438.14      437.94     17.74 o 
  -8   0  24      284.02      282.37      9.53 o 
  -7   0  24        0.00       -1.93      3.81 o 
  -6   0  24      254.57      245.94      9.80 o 
  -5   0  24        3.07        3.72      2.10 o 
  -4   0  24       25.59       24.19      3.41 o 
  -3   0  24      176.24      184.19      6.08 o 
  -2   0  24       17.76       17.89      4.13 o 
  -1   0  24      229.21      277.17     13.05 o 
   0   0  24       39.86       45.14      5.84 o 
   1   0  24      103.34      129.65      8.76 o 
   2   0  24      232.46      281.04     13.39 o 
 -18   1  24        8.57        8.04      2.40 o 
 -17   1  24        0.01        0.85      1.61 o 
 -16   1  24        6.63        4.68      1.79 o 
 -15   1  24       12.03       16.56      2.16 o 
 -14   1  24       17.11       14.96      2.11 o 
 -13   1  24        0.09       -1.36      1.36 o 
 -12   1  24       39.65       39.93      4.63 o 
 -11   1  24      112.21      111.24      6.30 o 
 -10   1  24      343.41      341.32      7.53 o 
  -9   1  24        5.39        7.17      1.83 o 
  -8   1  24      216.22      205.60      6.37 o 
  -7   1  24      332.91      344.05      7.46 o 
  -6   1  24       95.89       93.30      3.53 o 
  -5   1  24        7.81        4.90      1.54 o 
  -4   1  24        6.47        6.37      1.42 o 
  -3   1  24      117.17      111.66      4.28 o 
  -2   1  24        8.72        7.56      1.75 o 
  -1   1  24       28.35       21.46      5.06 o 
   0   1  24      136.48      157.55      6.74 o 
   1   1  24       26.74       45.47      4.26 o 
   2   1  24      142.43      155.32      6.77 o 
 -17   2  24       51.51       53.31      4.46 o 
 -16   2  24        5.89        8.11      1.93 o 
 -15   2  24        0.16       -1.55      1.55 o 
 -14   2  24       11.82        6.99      2.54 o 
 -13   2  24      178.55      184.56      5.32 o 
 -12   2  24       12.70       16.71      2.23 o 
 -11   2  24      421.22      413.00      9.98 o 
 -10   2  24        6.62        7.36      1.96 o 
  -9   2  24       35.20       32.44      5.09 o 
  -8   2  24       11.80       15.57      2.14 o 
  -7   2  24        0.02        0.84      1.73 o 
  -6   2  24       22.93       29.60      2.97 o 
  -5   2  24       12.09        7.59      1.65 o 
  -4   2  24       48.14       48.18      4.01 o 
  -3   2  24        1.60        1.61      1.78 o 
  -2   2  24       15.98       16.96      2.39 o 
  -1   2  24      162.71      167.66      5.29 o 
   0   2  24        4.22        2.45      2.36 o 
   1   2  24       63.87       68.05      5.97 o 
 -16   3  24       41.62       47.99      5.06 o 
 -15   3  24       49.70       50.45      3.62 o 
 -14   3  24       42.44       52.11      3.87 o 
 -13   3  24        1.44        4.13      2.19 o 
 -12   3  24       17.44       22.42      2.89 o 
 -11   3  24       14.66       13.00      2.58 o 
 -10   3  24       12.61       10.12      2.51 o 
  -9   3  24        0.56        1.05      1.59 o 
  -8   3  24        0.00       -1.50      1.50 o 
  -7   3  24       49.49       46.13      3.61 o 
  -6   3  24       71.07       73.59      4.90 o 
  -5   3  24       62.47       71.20      3.05 o 
  -4   3  24       69.61       77.67      5.34 o 
  -3   3  24      265.46      258.41      7.60 o 
  -2   3  24       78.51       87.47      4.77 o 
  -1   3  24       48.68       51.08      4.97 o 
   0   3  24        0.21       -0.29      1.72 o 
 -13   4  24      128.93      128.11      7.31 o 
 -12   4  24       15.19       22.48      4.03 o 
 -11   4  24       22.15       25.33      4.00 o 
 -10   4  24        5.74        4.46      2.37 o 
  -9   4  24       66.29       66.64      3.85 o 
  -8   4  24       29.24       41.85      5.07 o 
  -7   4  24       16.32       12.99      2.22 o 
  -6   4  24        5.18       -0.20      2.26 o 
  -5   4  24       59.67       70.13      5.60 o 
  -4   4  24       10.78        9.20      4.37 o 
  -3   4  24        1.00       -1.31      2.48 o 
 -17   1  25       16.73       16.77      3.87 o 
 -16   1  25        7.06        7.70      2.28 o 
 -15   1  25       19.44       15.85      2.22 o 
 -14   1  25        4.96        7.06      1.86 o 
 -13   1  25        6.73        3.73      1.60 o 
 -12   1  25      158.91      145.15      5.06 o 
 -11   1  25      179.63      171.34      6.46 o 
 -10   1  25      419.92      411.41     12.50 o 
  -9   1  25        7.72       11.09      2.35 o 
  -8   1  25      179.24      183.11      6.03 o 
  -7   1  25      104.77      105.90      3.93 o 
  -6   1  25       14.20       13.84      1.95 o 
  -5   1  25       71.55       68.40      3.04 o 
  -4   1  25       37.91       37.34      2.19 o 
  -3   1  25       42.53       42.61      3.06 o 
  -2   1  25       35.96       37.20      2.63 o 
  -1   1  25        1.81       -1.77      2.27 o 
   0   1  25       30.26       35.07      3.90 o 
   1   1  25        1.33        0.46      2.13 o 
 -17   2  25       97.46      111.69      5.92 o 
 -16   2  25        0.53       -0.99      1.69 o 
 -15   2  25        0.63       -0.09      1.66 o 
 -14   2  25        5.99       11.51      2.21 o 
 -13   2  25       68.20       65.49      3.67 o 
 -12   2  25      504.94      508.19     11.69 o 
 -11   2  25      258.70      256.30      7.48 o 
 -10   2  25       59.12       56.65      3.92 o 
  -9   2  25      122.51      115.93      4.25 o 
  -8   2  25       82.18       93.46      4.54 o 
  -7   2  25        4.23        5.50      1.98 o 
  -6   2  25       32.12       33.98      2.87 o 
  -5   2  25      219.09      218.19      6.94 o 
  -4   2  25       15.61       17.37      2.52 o 
  -3   2  25       38.91       34.34      3.11 o 
  -2   2  25        1.80        1.62      1.81 o 
  -1   2  25       75.61       65.12      4.76 o 
   0   2  25      206.93      213.15      8.32 o 
 -15   3  25       73.02       79.26      4.48 o 
 -14   3  25       41.43       41.23      3.18 o 
 -13   3  25        2.69       -0.38      2.15 o 
 -12   3  25       67.03       64.79      4.80 o 
 -11   3  25       14.94       10.76      2.60 o 
 -10   3  25        0.98       -1.88      1.88 o 
  -9   3  25        5.09        4.67      1.94 o 
  -8   3  25       45.86       47.09      3.17 o 
  -7   3  25        4.52        1.66      4.12 o 
  -6   3  25       22.09       28.18      4.30 o 
  -5   3  25       23.25       35.50      4.13 o 
  -4   3  25       70.14       70.79      5.21 o 
  -3   3  25       35.96       45.13      4.27 o 
  -2   3  25        3.50        4.44      2.14 o 
  -1   3  25      119.70      129.87     19.92 o 
 -13   4  25       21.65       28.41      6.54 o 
 -12   4  25      104.19      121.82      6.96 o 
 -11   4  25        0.47        0.88      2.36 o 
 -10   4  25        2.02        3.90      2.47 o 
  -9   4  25      457.47      506.67     14.76 o 
  -8   4  25        0.87        0.64      1.91 o 
  -7   4  25      190.93      181.33     10.66 o 
  -6   4  25       26.73       28.64      4.16 o 
  -5   4  25       17.85       15.70      3.47 o 
  -4   4  25       39.73       43.02      6.49 o 
 -17   0  26        0.12       -1.57      2.37 o 
 -16   0  26       79.68       71.35      5.61 o 
 -15   0  26      221.43      227.72      8.54 o 
 -14   0  26      147.86      131.34      6.42 o 
 -13   0  26        2.51        6.47      2.26 o 
 -12   0  26       11.78        9.40      3.06 o 
 -11   0  26       13.07       12.39      3.08 o 
 -10   0  26       92.00       96.39      8.01 o 
  -9   0  26       25.17       31.84      5.42 o 
  -8   0  26        4.33        5.26      2.62 o 
  -7   0  26       36.40       34.32      3.80 o 
  -6   0  26        0.57        1.22      2.60 o 
  -5   0  26      112.07      122.56      5.61 o 
  -4   0  26        8.67       17.63      3.99 o 
  -3   0  26      674.91      696.69     25.59 o 
  -2   0  26      228.10      202.35     11.35 o 
  -1   0  26        7.36        1.91      3.34 o 
   0   0  26        6.38        1.77      3.50 o 
 -17   1  26        8.34       13.35      2.19 o 
 -16   1  26       26.46       28.23      2.67 o 
 -15   1  26       74.09       64.80      3.63 o 
 -14   1  26       49.53       40.69      3.03 o 
 -13   1  26        0.02       -1.85      2.31 o 
 -12   1  26       26.54       30.13      2.81 o 
 -11   1  26       94.92       91.82      5.53 o 
 -10   1  26        2.99        0.38      1.87 o 
  -9   1  26       11.26       11.47      2.47 o 
  -8   1  26       16.30       13.54      2.43 o 
  -7   1  26        2.86        3.85      1.72 o 
  -6   1  26        2.28        3.38      1.62 o 
  -5   1  26        2.49        3.06      1.48 o 
  -4   1  26       38.66       44.35      3.29 o 
  -3   1  26      117.18      139.64      4.88 o 
  -2   1  26       67.44       87.53      3.19 o 
  -1   1  26        2.93        1.69      2.80 o 
   0   1  26       18.13       19.80      4.87 o 
 -16   2  26        5.50        6.31      1.99 o 
 -15   2  26        1.31        1.41      2.04 o 
 -14   2  26       24.34       28.49      2.78 o 
 -13   2  26       51.40       48.04      5.33 o 
 -12   2  26      196.83      187.93     10.14 o 
 -11   2  26       39.22       35.18      2.97 o 
 -10   2  26       20.46       15.24      2.72 o 
  -9   2  26      109.12      117.64      5.14 o 
  -8   2  26       20.28       21.16      2.76 o 
  -7   2  26      112.83      122.84      4.89 o 
  -6   2  26        0.10       -0.04      1.76 o 
  -5   2  26       26.93       33.04      3.86 o 
  -4   2  26        0.10        3.26      2.01 o 
  -3   2  26        2.07        3.30      1.99 o 
  -2   2  26       12.28       17.28      3.23 o 
  -1   2  26       26.18       30.49      2.31 o 
 -15   3  26      119.19      121.78      6.19 o 
 -14   3  26       73.76       77.17      4.74 o 
 -13   3  26      160.83      142.08      5.75 o 
 -12   3  26       22.99       23.19      3.13 o 
 -11   3  26        7.27       10.27      2.66 o 
 -10   3  26       29.97       34.94      6.91 o 
  -9   3  26        6.39        8.48      2.12 o 
  -8   3  26        0.50        0.32      1.97 o 
  -7   3  26        3.37        5.45      2.11 o 
  -6   3  26      126.00      149.93      7.59 o 
  -5   3  26        0.18        1.90      3.39 o 
  -4   3  26       24.62       18.37      3.31 o 
  -3   3  26      176.50      179.35     10.75 o 
  -2   3  26       98.20      104.15      6.55 o 
 -11   4  26        0.37       -2.73      2.73 o 
 -10   4  26      158.74      169.88     12.19 o 
  -9   4  26      151.74      149.65      7.79 o 
  -8   4  26       22.93       22.58      2.67 o 
  -7   4  26        2.07        5.13      2.06 o 
  -6   4  26        7.13        7.38      3.39 o 
 -17   1  27       31.74       24.96      6.05 o 
 -16   1  27        0.40       -1.73      1.73 o 
 -15   1  27       21.60       18.59      2.62 o 
 -14   1  27        8.62       11.88      2.30 o 
 -13   1  27      234.58      219.73      6.04 o 
 -12   1  27       20.14       18.82      2.91 o 
 -11   1  27      100.99      102.18      4.98 o 
 -10   1  27       26.92       36.66      6.81 o 
  -9   1  27       70.30       90.85      5.19 o 
  -8   1  27        4.40        5.27      2.03 o 
  -7   1  27        1.67        2.74      1.65 o 
  -6   1  27      154.26      146.93      4.53 o 
  -5   1  27       14.44       14.67      1.80 o 
  -4   1  27       11.93       15.87      2.84 o 
  -3   1  27      193.46      192.04      5.76 o 
  -2   1  27        0.04        1.35      2.55 o 
  -1   1  27      115.31      122.68      6.92 o 
 -16   2  27        0.27        1.52      2.24 o 
 -15   2  27        3.98        2.63      2.28 o 
 -14   2  27       15.05       13.29      2.43 o 
 -13   2  27      470.37      471.91     11.46 o 
 -12   2  27       23.36       12.49      3.57 o 
 -11   2  27       44.66       40.87      3.68 o 
 -10   2  27       64.21       63.63      4.15 o 
  -9   2  27        5.85        6.11      2.34 o 
  -8   2  27       71.33       85.62      4.59 o 
  -7   2  27       20.52       20.19      2.63 o 
  -6   2  27       51.30       60.26      3.91 o 
  -5   2  27       15.45       21.94      2.90 o 
  -4   2  27        3.48        6.25      2.24 o 
  -3   2  27       22.07       22.87      2.83 o 
  -2   2  27       76.91       92.85      4.16 o 
 -14   3  27      183.12      176.58      6.55 o 
 -13   3  27        0.88       -0.08      2.36 o 
 -12   3  27       32.02       31.85      3.50 o 
 -11   3  27      110.90      117.90      7.72 o 
 -10   3  27       19.23       15.32      2.85 o 
  -9   3  27        5.56        1.64      2.38 o 
  -8   3  27       56.28       62.62      4.16 o 
  -7   3  27        5.29        7.45      2.41 o 
  -6   3  27        0.58        3.49      6.95 o 
  -5   3  27        3.21        1.32      2.72 o 
  -4   3  27        0.27       -1.59      3.51 o 
 -16   0  28       45.66       30.51      4.07 o 
 -15   0  28       40.03       33.62      4.26 o 
 -14   0  28        7.07        9.07      3.92 o 
 -13   0  28        1.92        1.65      2.78 o 
 -12   0  28        0.14       -1.16      3.90 o 
 -11   0  28      102.49       72.88      7.98 o 
 -10   0  28       77.63       83.49      8.42 o 
  -9   0  28       10.22       12.13      4.32 o 
  -8   0  28        0.01       -0.71      2.46 o 
  -7   0  28       17.06       17.86      3.26 o 
  -6   0  28      200.85      199.88      7.59 o 
  -5   0  28      119.23      127.53      5.68 o 
  -4   0  28       44.71       62.53      3.37 o 
  -3   0  28       18.21        5.32      4.21 o 
  -2   0  28        0.19        4.91      3.81 o 
 -16   1  28        1.97        1.80      1.96 o 
 -15   1  28       53.82       48.96      3.82 o 
 -14   1  28       36.64       32.83      3.58 o 
 -13   1  28        5.21        5.38      4.19 o 
 -12   1  28        3.75        5.10      2.47 o 
 -11   1  28       54.83       59.10      5.49 o 
 -10   1  28        6.96        7.66      4.29 o 
  -9   1  28        1.78        2.83      2.12 o 
  -8   1  28       89.41       93.57      4.73 o 
  -7   1  28        0.01        0.58      2.03 o 
  -6   1  28        2.37        4.46      1.70 o 
  -5   1  28      254.91      282.18      6.15 o 
  -4   1  28        3.28        1.75      1.92 o 
  -3   1  28       29.21       34.66      2.53 o 
  -2   1  28       83.99      107.80      6.68 o 
 -15   2  28       35.77       35.52      3.23 o 
 -14   2  28       54.04       45.28      3.94 o 
 -13   2  28        4.04        4.90      2.40 o 
 -12   2  28       70.13       68.22      5.48 o 
 -11   2  28      180.80      184.78      6.58 o 
 -10   2  28        5.22        5.16      2.97 o 
  -9   2  28        3.15        4.75      2.35 o 
  -8   2  28       14.80       21.15      2.86 o 
  -7   2  28       70.69       80.45      4.20 o 
  -6   2  28       47.36       54.14      6.49 o 
  -5   2  28        9.94       11.54      3.22 o 
  -4   2  28       62.12       63.84      4.22 o 
  -3   2  28       87.83       93.22      6.60 o 
 -13   3  28      135.40      127.98      6.73 o 
 -12   3  28      618.08      632.15     14.27 o 
 -11   3  28        0.00       -2.22      2.66 o 
 -10   3  28        0.00        1.19      2.31 o 
  -9   3  28        5.46        6.01      2.55 o 
  -8   3  28       93.72       99.70      4.88 o 
  -7   3  28       10.96       14.83      2.30 o 
  -6   3  28       16.67        8.97      4.83 o 
  -5   3  28        5.47        6.35      4.47 o 
 -16   1  29        0.07        0.59      4.04 o 
 -15   1  29        0.13       -1.74      2.96 o 
 -14   1  29       34.63       32.48      3.22 o 
 -13   1  29       25.81       25.53      3.41 o 
 -12   1  29       14.58       13.36      2.85 o 
 -11   1  29       42.86       44.33      5.45 o 
 -10   1  29      106.55      119.85     13.86 o 
  -9   1  29       58.79       59.83      4.22 o 
  -8   1  29       54.67       55.29      3.89 o 
  -7   1  29        0.01        1.46      1.85 o 
  -6   1  29       11.53       15.88      2.08 o 
  -5   1  29        0.32       -0.53      2.02 o 
  -4   1  29        7.38        7.14      2.14 o 
 -14   2  29        0.94        1.03      2.42 o 
 -13   2  29       73.12       65.08      5.48 o 
 -12   2  29      184.60      199.38      7.07 o 
 -11   2  29       96.44       98.15      6.66 o 
 -10   2  29       91.18       96.11      6.19 o 
  -9   2  29       18.28       24.19      3.14 o 
  -8   2  29      145.31      156.08      6.28 o 
  -7   2  29       13.76       15.16      3.83 o 
  -6   2  29       50.19       49.19      9.27 o 
  -5   2  29       22.31       30.68      5.95 o 
 -11   3  29       84.51       94.14      9.03 o 
 -10   3  29        4.92       11.02      5.41 o 
  -9   3  29        8.62       14.94      5.77 o 
  -8   3  29        7.04        0.62      4.29 o 
 -15   0  30       27.37       38.39      6.19 o 
 -14   0  30        0.33       -0.54      3.99 o 
 -13   0  30        0.66        1.28      4.32 o 
 -12   0  30        0.66       -2.43      4.27 o 
 -11   0  30       23.57       33.82      6.25 o 
 -10   0  30       27.99       28.10      5.93 o 
  -9   0  30       27.77       21.86      5.11 o 
  -8   0  30       24.81       18.77      3.47 o 
  -7   0  30        9.31       14.13      4.30 o 
  -6   0  30      336.38      378.93     13.07 o 
  -5   0  30        1.35        1.25      1.87 o 
 -15   1  30       25.76       24.93      2.93 o 
 -14   1  30        1.04        6.40      3.21 o 
 -13   1  30        0.66        0.09      2.41 o 
 -12   1  30       28.11       30.80      4.39 o 
 -11   1  30       29.34       42.69      4.86 o 
 -10   1  30       15.66       14.53      3.38 o 
  -9   1  30       42.92       44.33      4.19 o 
  -8   1  30      206.30      226.58      7.09 o 
  -7   1  30        4.73       11.39      2.33 o 
  -6   1  30       21.06       18.01      2.08 o 
  -5   1  30       15.17       17.32      3.80 o 
 -13   2  30        0.07        0.05      2.96 o 
 -12   2  30        9.84       11.47      2.89 o 
 -11   2  30       12.68       11.59      3.65 o 
 -10   2  30        6.34        9.26      3.27 o 
  -9   2  30        1.33       -0.81      2.57 o 
  -8   2  30      157.15      169.12      6.29 o 
  -7   2  30      196.23      204.25      7.08 o 
 -13   1  31       18.75       18.54      4.11 o 
 -12   1  31        0.09        3.09      3.24 o 
 -11   1  31        0.16        1.11      3.18 o 
 -10   1  31      178.59      197.86      8.39 o 
  -9   1  31        2.75       -0.59      3.72 o 
  -8   1  31       41.00       35.75      7.24 o 
  -7   1  31       36.42       41.33      3.82 o 
                                                 
